# Supplementary material for: Metabolomic changes in preterminal serum samples of rhesus macaques exposed to two different lethal doses of total-body gamma-radiation
Source: Sci Rep. 2024 Oct 13;14:23930. doi: 10.1038/s41598-024-75225-3 (PMC11471850; doi:10.1038/s41598-024-75225-3)
Supplement: Supplementary file 1 — Supplementary Tables. [file 41598_2024_75225_MOESM1_ESM.xlsx]

## Sheet: Supp. Table 1
Supplementary Table 1. A comprehensive list of metabolites that were screened for in this study.
QueryMZ	MetlinMass	Adducts	MID	Common_name	Annotation	mz	mode	HMDB	KEGG
80.9757	81.9725	M-H	3223	Sulfite	Endogenous;Food;Microbial Metabolites;Plant	80.9757	NEG	Sulfite	C00094
83.0483	102.032	M-H2O-H	6053	2-Methyl-3-oxopropanoic acid	Endogenous;Food;Microbial Metabolites	83.0483	NEG	2-Methyl-3-oxopropanoic acid	C00349
89.0241	108.021	M-H2O-H	6905	Quinone	Endogenous;Food;Microbial Metabolites;Plant;TCM Ingredients;Toxins/Pollutant	89.0241	NEG	Quinone	C00472
96.9527	62.0004	M+Cl	6944	Carbonic acid	Endogenous;Food;Microbial Metabolites	96.9527	NEG	Hydrogen carbonate	C01353
102.961	122.004	M-H2O-H	6499	b-Mercaptolactic acid	Endogenous;Food	102.961	NEG	3-Mercaptolactic acid	C05823
112.985	132.006	M-H2O-H	123	Oxaloacetate	Endogenous;Food;Microbial Metabolites;Plant;TCM Ingredients	112.985	NEG	Oxalacetic acid	C00036
113.988	133.053	M-H2O-H	7014	Indoxyl	Endogenous;Food;TCM Ingredients	113.988	NEG	Indoxyl	C05658
121.068	140.059	M-H2O-H	3774	1,4-Methylimidazoleacetic acid	Endogenous;Food	121.068	NEG	Methylimidazoleacetic acid	C05828
123.021	142.038	M-H2O-H	5456	5-Hydroxymethyluracil	Endogenous;Food	123.021	NEG	5-Hydroxymethyluracil	C03088
125.096	126.054	M-H	629	5-Aminoimidazole-4-carboxamide	Endogenous;Food;Microbial Metabolites;TCM Ingredients	125.096	NEG	5-Aminoimidazole-4-carboxamide	C04051
125.097	126.054	M-H	629	5-Aminoimidazole-4-carboxamide	Endogenous;Food;Microbial Metabolites;TCM Ingredients	125.097	NEG	5-Aminoimidazole-4-carboxamide	C04051
126.097	145.074	M-H2O-H	6118	Allysine	Endogenous;Food;Microbial Metabolites	126.097	NEG	Allysine	C04076
129.055	148.074	M-H2O-H	127	Mevalonic acid	Endogenous;Food;Microbial Metabolites;TCM Ingredients	129.055	NEG	Mevalonic acid	C00418
129.974	131.022	M-H	6025	Iminoaspartic acid	Endogenous;Food;Microbial Metabolites;Plant	129.974	NEG	Iminoaspartic acid	C05840
130.06	131.022	M-H	6025	Iminoaspartic acid	Endogenous;Food;Microbial Metabolites;Plant	130.06	NEG	Iminoaspartic acid	C05840
130.084	131.095	M-H	6334	L-Norleucine	Endogenous;Food;Microbial Metabolites	130.084	NEG	L-Norleucine	C01933
131.072	150.068	M-H2O-H	6971	4-Coumaryl alcohol	Endogenous;Food;Plant;TCM Ingredients	131.072	NEG	4-Hydroxycoumarin	C02646
134.062	153.065	M-H2O-H	7080	FAPy-adenine	Endogenous;Food	134.062	NEG	FAPy-adenine	C06502
141.092	160.085	M-H2O-H	6937	D-Ala-D-Ala	Endogenous;Food;Microbial Metabolites;Plant;TCM Ingredients	141.092	NEG	D-Alanyl-D-alanine	C00993
145.062	164.047	M-H2O-H	305	m-Coumaric acid	Endogenous;Food;Microbial Metabolites;Plant;TCM Ingredients	145.062	NEG	m-Coumaric acid	C12621
146.981	166.027	M-H2O-H	6676	Terephthalic acid	Endogenous;Food;Plant;TCM Ingredients	146.981	NEG	Terephthalic acid	C06337
148.98	168.042	M-H2O-H	5785	p-Hydroxymandelic acid	Endogenous;Food	148.98	NEG	p-Hydroxymandelic acid	C11527
154.062	173.08	M-H2O-H	7030	2-Oxoarginine	Endogenous;Food;Toxins/Pollutant	154.062	NEG	2-Oxoarginine	C03771
159.977	179.044	M-H2O-H	5672	xanthopterin	Endogenous;Food;Plant;TCM Ingredients	159.977	NEG	Isoxanthopterin	C03975
164.071	183.053	M-H2O-H	239	4-Pyridoxic acid	Endogenous;Food;Microbial Metabolites	164.071	NEG	4-Pyridoxic acid	C00847
165.057	184.037	M-H2O-H	696	DL-3,4-Dihydroxymandelic acid	Endogenous;Food;Plant	165.057	NEG	3,4-Dihydroxymandelic acid	C05580
167.018	168.042	M-H	5785	p-Hydroxymandelic acid	Endogenous;Food	167.018	NEG	p-Hydroxymandelic acid	C11527
171.09	172.048	M-H	6084	Hydantoin-5-propionic acid	Endogenous;Food	171.09	NEG	Hydantoin-5-propionic acid	C05565
173.082	174.089	M-H	4243	Suberic acid	Endogenous;Food;Plant;TCM Ingredients	173.082	NEG	Suberic acid	C08278
173.118	174.089	M-H	4243	Suberic acid	Endogenous;Food;Plant;TCM Ingredients	173.118	NEG	Suberic acid	C08278
178.051	197.02	M-H2O-H	6976	Phosphoguanidinoacetate	Endogenous;Food	178.051	NEG	Phosphoguanidinoacetate	C03166
181.97	183.02	M-H	6545	L-Homocysteic acid	Endogenous;Food	181.97	NEG	L-Homocysteic acid	C16511
185.082	204.147	M-H2O-H	6234	3-Hydroxy-N6,N6,N6-trimethyl-L-lysine	Endogenous;Food	185.082	NEG	3-Hydroxy-N6,N6,N6-trimethyl-L-lysine	C01259
185.083	204.147	M-H2O-H	6234	3-Hydroxy-N6,N6,N6-trimethyl-L-lysine	Endogenous;Food	185.083	NEG	3-Hydroxy-N6,N6,N6-trimethyl-L-lysine	C01259
186.09	205.06	M-H2O-H	3372	lipoamide	Endogenous;Food;Microbial Metabolites;Plant	186.09	NEG	Lipoamide	C00248
187.007	152.068	M+Cl	141	L-Arabitol	Endogenous;Food;Microbial Metabolites;Plant;TCM Ingredients	187.007	NEG	L-Arabitol	C00532
187.096	188.127	M-H	5640	Homoarginine	Endogenous;Food;Plant	187.096	NEG	Homo-L-arginine	C01924
188.007	207.053	M-H2O-H	5916	4-(2-Aminophenyl)-2,4-dioxobutanoic acid	Endogenous;Food;Microbial Metabolites	188.007	NEG	4-(2-Aminophenyl)-2,4-dioxobutanoic acid	C01252
188.1	207.075	M-H2O-H	5920	Dihydrolipoamide	Endogenous;Food;Microbial Metabolites	188.1	NEG	Dihydrolipoamide	C00579
195.065	214.078	M-H2O-H	7084	Methyl bisnorbiotinyl ketone	Endogenous;Food	195.065	NEG	Biotin sulfone	C20387
195.088	214.078	M-H2O-H	7084	Methyl bisnorbiotinyl ketone	Endogenous;Food	195.088	NEG	Biotin sulfone	C20387
201.057	220.106	M-H2O-H	6006	N-Acetyl-b-glucosaminylamine	Endogenous;Food	201.057	NEG	N-Acetyl-b-glucosaminylamine	C01239
203.092	204.147	M-H	6234	3-Hydroxy-N6,N6,N6-trimethyl-L-lysine	Endogenous;Food	203.092	NEG	3-Hydroxy-N6,N6,N6-trimethyl-L-lysine	C01259
204.086	205.06	M-H	3372	lipoamide	Endogenous;Food;Microbial Metabolites;Plant	204.086	NEG	Lipoamide	C00248
204.096	205.06	M-H	3372	lipoamide	Endogenous;Food;Microbial Metabolites;Plant	204.096	NEG	Lipoamide	C00248
206.973	172.048	M+Cl	6084	Hydantoin-5-propionic acid	Endogenous;Food	206.973	NEG	Hydantoin-5-propionic acid	C05565
209.076	228.136	M-H2O-H	5882	Traumatic Acid	Endogenous;Food	209.076	NEG	Traumatic acid	C16308
210.078	175.059	M+Cl	10	Guanidinosuccinic Acid	Endogenous;Food;Toxins/Pollutant	210.078	NEG	Guanidinosuccinic acid	C03139
211.095	176.095	M+Cl	74	Serotonin	Endogenous;Food;Microbial Metabolites;Plant;TCM Ingredients	211.095	NEG	Serotonin	C00780
216.112	217.106	M-H	5819	N-a-Acetylcitrulline	Endogenous;Food	216.112	NEG	N-a-Acetylcitrulline	C15532
218.111	237.086	M-H2O-H	247	Biopterin	Endogenous;Food;TCM Ingredients	218.111	NEG	Biopterin	C06313
222.033	241.035	M-H2O-H	6548	1-alkenyl-2-acyl-glycerophosphoethanolamine	Endogenous;Food;Plant;Toxins/Pollutant	222.033	NEG	PE(O-18:1(1Z)/20:4(5Z,8Z,11Z,14Z))	C00350
223.095	188.127	M+Cl	5640	Homoarginine	Endogenous;Food;Plant	223.095	NEG	Homo-L-arginine	C01924
224.051	243.104	M-H2O-H	6255	Biotin amide	Endogenous;Food	224.051	NEG	Biotin amide	C01893
225.066	244.07	M-H2O-H	5734	Pseudouridine	Endogenous;Food;Microbial Metabolites;Plant	225.066	NEG	Pseudouridine	C02067
225.075	244.07	M-H2O-H	5734	Pseudouridine	Endogenous;Food;Microbial Metabolites;Plant	225.075	NEG	Pseudouridine	C02067
226.016	191.058	M+Cl	2975	5-Hydroxyindoleacetic acid	Endogenous;Food;Plant;TCM Ingredients	226.016	NEG	5-Hydroxyindoleacetic acid	C05635
232.114	251.102	M-H2O-H	3382	Deoxyadenosine	Endogenous;Food;Microbial Metabolites;Plant;TCM Ingredients;Toxins/Pollutant	232.114	NEG	Deoxyadenosine	C00559
238.083	239.102	M-H	5106	7,8-dihydro-L-Biopterin	Endogenous;Food;Microbial Metabolites	238.083	NEG	Dihydrobiopterin	C02953
239.081	258.085	M-H2O-H	6626	ribosylimidazoleacetic acid	Endogenous;Food	239.081	NEG	Imidazoleacetic acid riboside	C05131
239.17	258.183	M-H2O-H	5833	Tetradecanedioic acid	Endogenous;Food;TCM Ingredients	239.17	NEG	Tetradecanedioic acid	C11002
240.085	205.074	M+Cl	7016	5-Methoxyindoleacetate	Endogenous;Food	240.085	NEG	5-Methoxyindoleacetate	C05660
253.211	254.225	M-H	188	cis-9-palmitoleic acid	Endogenous;Food;Microbial Metabolites;Plant;TCM Ingredients	253.211	NEG	Palmitoleic acid	C08362
255.087	220.106	M+Cl	6006	N-Acetyl-b-glucosaminylamine	Endogenous;Food	255.087	NEG	N-Acetyl-b-glucosaminylamine	C01239
257.171	258.183	M-H	5833	Tetradecanedioic acid	Endogenous;Food;TCM Ingredients	257.171	NEG	Tetradecanedioic acid	C11002
261.132	226.193	M+Cl	6424	Myristoleic acid	Endogenous;Food;Microbial Metabolites;Plant;TCM Ingredients	261.132	NEG	Myristoleic acid	C08322
263.103	228.136	M+Cl	5882	Traumatic Acid	Endogenous;Food	263.103	NEG	Traumatic acid	C16308
264.105	283.121	M-H2O-H	6955	Morphinone	Endogenous;Food;Plant	264.105	NEG	Morphinone	C01735
265.148	284.214	M-H2O-H	6513	11-cis-Retinaldehyde	Endogenous;Food	265.148	NEG	11-cis-Retinaldehyde	C02110
271.227	290.225	M-H2O-H	2797	Androsterone	Endogenous;Food;Microbial Metabolites;TCM Ingredients	271.227	NEG	Androsterone	C00523
275.135	240.122	M+Cl	270	Homocarnosine	Endogenous;Food;Microbial Metabolites	275.135	NEG	Homocarnosine	C00884
279.233	298.287	M-H2O-H	4294	Tuberculostearic acid	Endogenous;Food;Microbial Metabolites;TCM Ingredients	279.233	NEG	Tuberculostearic acid	C16794
280.235	299.282	M-H2O-H	392	Sphingosine	Endogenous;Food;Microbial Metabolites	280.235	NEG	Sphingosine	C00319
281.248	282.256	M-H	3407	Vaccenic acid	Endogenous;Food;Microbial Metabolites;Plant;TCM Ingredients	281.248	NEG	Vaccenic acid	C08367
283.084	284.076	M-H	3408	Xanthosine	Endogenous;Food;Microbial Metabolites;Plant;TCM Ingredients	283.084	NEG	Xanthosine	C01762
283.231	302.225	M-H2O-H	6966	Retinyl ester	Endogenous;Food	283.231	NEG	Retinyl ester	C02075
289.165	254.225	M+Cl	188	cis-9-palmitoleic acid	Endogenous;Food;Microbial Metabolites;Plant;TCM Ingredients	289.165	NEG	Palmitoleic acid	C08362
297.203	316.24	M-H2O-H	2125	(20S)-20-hydroxypregn-4-en-3-one	Endogenous;Food;TCM Ingredients	297.203	NEG	20a-Dihydroprogesterone	C04042
301.213	302.225	M-H	6966	Retinyl ester	Endogenous;Food	301.213	NEG	Retinyl ester	C02075
303.233	304.204	M-H	5341	16a-Hydroxydehydroisoandrosterone	Endogenous;Food	303.233	NEG	16a-Hydroxydehydroisoandrosterone	C05139
311.216	330.219	M-H2O-H	5089	Deoxycorticosterone	Endogenous;Food;TCM Ingredients;Toxins/Pollutant	311.216	NEG	Deoxycorticosterone	C03205
315.184	334.251	M-H2O-H	5840	Tetrahydrodeoxycorticosterone	Endogenous;Food;TCM Ingredients	315.184	NEG	Tetrahydrodeoxycorticosterone	C13713
319.225	284.214	M+Cl	6513	11-cis-Retinaldehyde	Endogenous;Food	319.225	NEG	11-cis-Retinaldehyde	C02110
325.185	344.199	M-H2O-H	7003	11-Dehydrocorticosterone	Endogenous;Food;TCM Ingredients	325.185	NEG	11-Dehydrocorticosterone	C05490
327.232	346.214	M-H2O-H	5088	Cortexolone	Endogenous;Food;Microbial Metabolites;TCM Ingredients	327.232	NEG	Cortexolone	C05488
329.175	330.219	M-H	5089	Deoxycorticosterone	Endogenous;Food;TCM Ingredients;Toxins/Pollutant	329.175	NEG	Deoxycorticosterone	C03205
329.248	330.219	M-H	5089	Deoxycorticosterone	Endogenous;Food;TCM Ingredients;Toxins/Pollutant	329.248	NEG	Deoxycorticosterone	C03205
331.175	350.209	M-H2O-H	3494	PGE3	Endogenous;Food	331.175	NEG	Prostaglandin E3	C06439
331.26	350.246	M-H2O-H	5267	Tetrahydrocorticosterone	Endogenous;Food;Microbial Metabolites	331.26	NEG	Tetrahydrocorticosterone	C05476
333.252	352.225	M-H2O-H	3495	PGH2	Endogenous;Food	333.252	NEG	Prostaglandin H2	C00427
341.155	342.116	M-H	412	Isomaltose	Endogenous;Food;Microbial Metabolites;TCM Ingredients	341.155	NEG	Isomaltose	C05400
347.216	366.241	M-H2O-H	1914	Tetrahydrocortisol	Endogenous;Food	347.216	NEG	Tetrahydrocortisol	C05465
349.231	368.256	M-H2O-H	3174	Cortol	Endogenous;Food	349.231	NEG	Cortol	C05482
351.251	370.236	M-H2O-H	422	TXB2	Endogenous;Food	351.251	NEG	Thromboxane B2	C05963
355.227	356.256	M-H	3503	PGF1&alpha;	Endogenous;Food;TCM Ingredients	355.227	NEG	Prostaglandin F1a	C06475
367.158	332.235	M+Cl	5304	16-a-Hydroxypregnenolone	Endogenous;Food;Microbial Metabolites	367.158	NEG	16-a-Hydroxypregnenolone	C06390
369.164	334.214	M+Cl	3464	PGJ2	Endogenous;Food;TCM Ingredients	369.164	NEG	Prostaglandin J2	C05957
371.212	336.23	M+Cl	407	PGA1	Endogenous;Food;TCM Ingredients	371.212	NEG	Prostaglandin A1	C04685
381.335	400.371	M-H2O-H	167	Campesterol	Endogenous;Food;Plant;TCM Ingredients	381.335	NEG	Campesterol	C01789
387.2	352.225	M+Cl	3495	PGH2	Endogenous;Food	387.2	NEG	Prostaglandin H2	C00427
391.285	392.293	M-H	5350	3b,7a-Dihydroxy-5b-cholanoic acid	Endogenous;Food;Plant;TCM Ingredients	391.285	NEG	3b,7a-Dihydroxy-5b-cholanoic acid	C17660
399.176	364.225	M+Cl	3173	Dihydrocortisol	Endogenous;Food	399.176	NEG	Dihydrocortisol	C05471
401.212	366.241	M+Cl	1914	Tetrahydrocortisol	Endogenous;Food	401.212	NEG	Tetrahydrocortisol	C05465
403.189	368.256	M+Cl	3174	Cortol	Endogenous;Food	403.189	NEG	Cortol	C05482
407.195	426.202	M-H2O-H	5925	Dolichyl phosphate D-mannose	Endogenous;Food;Microbial Metabolites	407.195	NEG	Dolichyl phosphate D-mannose	C03862
407.28	408.288	M-H	5353	3a,6a,7b-Trihydroxy-5b-cholanoic acid	Endogenous;Food;Plant	407.28	NEG	3a,6a,7b-Trihydroxy-5b-cholanoic acid	C17727
416.232	381.264	M+Cl	3512	Sphinganine-phosphate	Endogenous;Food;Microbial Metabolites;Plant	416.232	NEG	Sphinganine 1-phosphate	C01120
419.271	384.339	M+Cl	3898	Cholestenone	Endogenous;Food;Plant;TCM Ingredients	419.271	NEG	Cholestenone	C00599
430.253	449.314	M-H2O-H	5604	Deoxycholic acid glycine conjugate	Endogenous;Food;Microbial Metabolites;TCM Ingredients	430.253	NEG	Deoxycholic acid glycine conjugate	C05464
432.31	433.319	M-H	5666	Lithocholic acid glycine conjugate	Endogenous;Food;Microbial Metabolites	432.31	NEG	Lithocholic acid glycine conjugate	C15557
437.283	402.35	M+Cl	6487	27-Hydroxycholesterol	Endogenous;Food	437.283	NEG	27-Hydroxycholesterol	C06340
438.201	439.239	M-H	3536	Leukotriene E4	Endogenous;Food	438.201	NEG	Leukotriene E4	C05952
443.264	408.288	M+Cl	5353	3a,6a,7b-Trihydroxy-5b-cholanoic acid	Endogenous;Food;Plant	443.264	NEG	3a,6a,7b-Trihydroxy-5b-cholanoic acid	C17727
447.252	466.312	M-H2O-H	5625	cholesterol sulfate	Endogenous;Food	447.252	NEG	Cholesterol sulfate	C18043
448.306	449.314	M-H	5604	Deoxycholic acid glycine conjugate	Endogenous;Food;Microbial Metabolites;TCM Ingredients	448.306	NEG	Deoxycholic acid glycine conjugate	C05464
449.307	414.386	M+Cl	6135	4,4-Dimethyl-5a-cholesta-8,24-dien-3-b-ol	Endogenous;Food;Microbial Metabolites	449.307	NEG	4,4-Dimethyl-5a-cholesta-8,24-dien-3-b-ol	C05108
459.26	424.282	M+Cl	5388	3a,6b,7a,12a-Tetrahydroxy-5b-cholanoic acid	Endogenous;Food	459.26	NEG	3a,6b,7a,12a-Tetrahydroxy-5b-cholanoic acid	C01094
464.292	483.302	M-H2O-H	5690	Lithocholic acid taurine conjugate	Endogenous;Food	464.292	NEG	Lithocholyltaurine	C02592
464.314	483.302	M-H2O-H	5690	Lithocholic acid taurine conjugate	Endogenous;Food	464.314	NEG	Lithocholyltaurine	C02592
465.249	466.233	M-H	5969	Dolichyl b-D-glucosyl phosphate	Endogenous;Food;Microbial Metabolites	465.249	NEG	Dolichyl b-D-glucosyl phosphate	C01246
465.304	466.312	M-H	5625	cholesterol sulfate	Endogenous;Food	465.304	NEG	Cholesterol sulfate	C18043
468.268	433.319	M+Cl	5666	Lithocholic acid glycine conjugate	Endogenous;Food;Microbial Metabolites	468.268	NEG	Lithocholic acid glycine conjugate	C15557
468.308	433.319	M+Cl	5666	Lithocholic acid glycine conjugate	Endogenous;Food;Microbial Metabolites	468.308	NEG	Lithocholic acid glycine conjugate	C15557
469.268	434.34	M+Cl	5348	3a,7a-Dihydroxycoprostanic acid	Endogenous;Food	469.268	NEG	3a,7a-Dihydroxycoprostanic acid	C04554
477.281	496.261	M-H2O-H	3583	Leukotriene D4	Endogenous;Food	477.281	NEG	Leukotriene D4	C05951
482.248	501.217	M-H2O-H	7043	D-Glucosaminide	Endogenous;Food	482.248	NEG	D-Glucosaminide	C06023
482.294	483.302	M-H	5690	Lithocholic acid taurine conjugate	Endogenous;Food	482.294	NEG	Lithocholyltaurine	C02592
482.312	483.302	M-H	5690	Lithocholic acid taurine conjugate	Endogenous;Food	482.312	NEG	Lithocholyltaurine	C02592
482.315	483.302	M-H	5690	Lithocholic acid taurine conjugate	Endogenous;Food	482.315	NEG	Lithocholyltaurine	C02592
496.289	461.335	M+Cl	5574	Glucosylsphingosine	Endogenous;Food	496.289	NEG	Glucosylsphingosine	C03108
501.285	466.312	M+Cl	5625	cholesterol sulfate	Endogenous;Food	501.285	NEG	Cholesterol sulfate	C18043
510.269	529.271	M-H2O-H	6701	Glycine, N-[(3a,5b,7a)-3-hydroxy-24-oxo-7-(sulfooxy)cholan-24-yl]-	Endogenous;Food;TCM Ingredients	510.269	NEG	N-[(3a,5b,7a)-3-hydroxy-24-oxo-7-(sulfooxy)cholan-24-yl]-Glycine	C01324
512.294	513.276	M-H	6725	Sulfolithocholylglycine	Endogenous;Food;Microbial Metabolites	512.294	NEG	Sulfolithocholylglycine	C11301
512.299	513.276	M-H	6725	Sulfolithocholylglycine	Endogenous;Food;Microbial Metabolites	512.299	NEG	Sulfolithocholylglycine	C11301
522.675	487.699	M+Cl	6088	Chlordecone alcohol	Endogenous;Food	522.675	NEG	Chlordecone alcohol	C02817
528.307	529.271	M-H	6701	Glycine, N-[(3a,5b,7a)-3-hydroxy-24-oxo-7-(sulfooxy)cholan-24-yl]-	Endogenous;Food;TCM Ingredients	528.307	NEG	N-[(3a,5b,7a)-3-hydroxy-24-oxo-7-(sulfooxy)cholan-24-yl]-Glycine	C01324
531.184	496.261	M+Cl	3583	Leukotriene D4	Endogenous;Food	531.184	NEG	Leukotriene D4	C05951
533.307	552.33	M-H2O-H	6706	Lithocholate 3-O-glucuronide	Endogenous;Food;Microbial Metabolites	533.307	NEG	Lithocholate 3-O-glucuronide	C03033
543.342	562.402	M-H2O-H	5976	3-Hexaprenyl-4,5-Dihydroxybenzoic acid	Endogenous;Food;Microbial Metabolites	543.342	NEG	3-Hexaprenyl-4,5-Dihydroxybenzoic acid	C05200
551.359	552.33	M-H	6706	Lithocholate 3-O-glucuronide	Endogenous;Food;Microbial Metabolites	551.359	NEG	Lithocholate 3-O-glucuronide	C03033
556.322	521.348	M+Cl	184	PC(18:1(9Z)/0:0)[U] / PC(18:1(9Z)/0:0)[rac]	Endogenous;Food;Microbial Metabolites	556.322	NEG	LysoPC(18:1(9Z))	C04230
556.324	521.348	M+Cl	184	PC(18:1(9Z)/0:0)[U] / PC(18:1(9Z)/0:0)[rac]	Endogenous;Food;Microbial Metabolites	556.324	NEG	LysoPC(18:1(9Z))	C04230
561.379	562.402	M-H	5976	3-Hexaprenyl-4,5-Dihydroxybenzoic acid	Endogenous;Food;Microbial Metabolites	561.379	NEG	3-Hexaprenyl-4,5-Dihydroxybenzoic acid	C05200
567.35	586.319	M-H2O-H	6132	Presqualene diphosphate	Endogenous;Food;Microbial Metabolites	567.35	NEG	Presqualene diphosphate	C03428
571.498	590.491	M-H2O-H	4319	DG(16:1(9Z)/18:2(9Z,12Z)/0:0)[iso2]	Endogenous;Food;Microbial Metabolites	571.498	NEG	DG(16:1(9Z)/18:2(9Z,12Z)/0:0)	C00165
573.497	592.507	M-H2O-H	4281	DG(16:1(9Z)/18:1(9Z)/0:0)[iso2]	Endogenous;Food;Microbial Metabolites	573.497	NEG	DG(16:1(9Z)/18:1(9Z)/0:0)	C00165
583.282	584.263	M-H	81	Bilirubin	Endogenous;Food;TCM Ingredients;Toxins/Pollutant	583.282	NEG	Bilirubin	C00486
587.316	552.33	M+Cl	6706	Lithocholate 3-O-glucuronide	Endogenous;Food;Microbial Metabolites	587.316	NEG	Lithocholate 3-O-glucuronide	C03033
589.334	590.31	M-H	7021	D-Urobilinogen	Endogenous;Microbial Metabolites	589.334	NEG	Urobilinogen	C05791
593.365	594.342	M-H	7022	L-Urobilin	Endogenous;Food	593.365	NEG	L-Urobilin	C05793
595.496	596.538	M-H	4274	DG(16:0/18:0/0:0)[iso2]	Endogenous;Food;Microbial Metabolites	595.496	NEG	DG(16:0/18:0/0:0)	C00165
599.53	618.522	M-H2O-H	4362	DG(18:1(9Z)/18:2(9Z,12Z)/0:0)[iso2]	Endogenous;Food;Microbial Metabolites	599.53	NEG	DG(18:1(9Z)/18:2(9Z,12Z)/0:0)	C00165
606.303	625.303	M-H2O-H	3681	Leukotriene C4	Endogenous;Food	606.303	NEG	LTC4	C02166
621.306	586.319	M+Cl	6132	Presqualene diphosphate	Endogenous;Food;Microbial Metabolites	621.306	NEG	Presqualene diphosphate	C03428
629.35	594.342	M+Cl	7022	L-Urobilin	Endogenous;Food	629.35	NEG	L-Urobilin	C05793
629.558	648.585	M-H2O-H	5584	Cholesteryl linoleate	Endogenous;Food	629.558	NEG	CE(18:2(9Z,12Z))	C15441
635.339	600.418	M+Cl	3673	Neoxanthin	Endogenous;Food;Plant;TCM Ingredients	635.339	NEG	Neoxanthin	C08606
653.549	672.569	M-H2O-H	4507	DG(20:0/20:4(5Z,8Z,11Z,14Z)/0:0)[iso2]	Endogenous;Food;Microbial Metabolites	653.549	NEG	DG(20:0/20:4(5Z,8Z,11Z,14Z)/0:0)	C00165
672.39	637.414	M+Cl	5434	a-Tetrasaccharide	Endogenous;Food	672.39	NEG	Alpha-Tetrasaccharide	C06768
680.511	699.565	M-H2O-H	7224	Glucosylceramide (d18:1/16:0)	Endogenous;Food	680.511	NEG	Glucosylceramide (d18:1/16:0)	C01190
685.527	650.585	M+Cl	4392	DG(18:0/20:1(11Z)/0:0)[iso2]	Endogenous;Food;Microbial Metabolites	685.527	NEG	DG(18:0/20:1(11Z)/0:0)	C00165
687.546	652.601	M+Cl	4382	DG(18:0/20:0/0:0)[iso2]	Endogenous;Food;Microbial Metabolites	687.546	NEG	DG(18:0/20:0/0:0)	C00165
698.516	699.565	M-H	7224	Glucosylceramide (d18:1/16:0)	Endogenous;Food	698.516	NEG	Glucosylceramide (d18:1/16:0)	C01190
699.435	664.507	M+Cl	4550	DG(20:4(5Z,8Z,11Z,14Z)/20:4(5Z,8Z,11Z,14Z)/0:0)	Endogenous;Food;Microbial Metabolites	699.435	NEG	DG(20:4(5Z,8Z,11Z,14Z)/20:4(5Z,8Z,11Z,14Z)/0:0)	C00165
724.529	725.581	M-H	7223	Glucosylceramide (d18:1/9Z-18:1)	Endogenous;Food	724.529	NEG	Glucosylceramide (d18:1/9Z-18:1)	C01190
726.547	727.596	M-H	7225	Glucosylceramide (d18:1/18:0)	Endogenous;Food	726.547	NEG	Glucosylceramide (d18:1/18:0)	C01190
734.556	699.565	M+Cl	7224	Glucosylceramide (d18:1/16:0)	Endogenous;Food	734.556	NEG	Glucosylceramide (d18:1/16:0)	C01190
754.574	755.628	M-H	7226	Glucosylceramide (d18:1/20:0)	Endogenous;Food	754.574	NEG	Glucosylceramide (d18:1/20:0)	C01190
760.508	725.581	M+Cl	7223	Glucosylceramide (d18:1/9Z-18:1)	Endogenous;Food	760.508	NEG	Glucosylceramide (d18:1/9Z-18:1)	C01190
770.513	735.505	M+Cl	5587	PS(16:0/16:0)	Endogenous;Food;Microbial Metabolites	770.513	NEG	PS(16:0/16:0)	C02737
778.565	743.628	M+Cl	5737	N-Glycoloylganglioside GM2	Endogenous;Food	778.565	NEG	N-Glycoloylganglioside GM2	C01808
786.514	805.555	M-H2O-H	7123	Lactosylceramide (d18:1/12:0)	Endogenous;Food	786.514	NEG	Lactosylceramide (d18:1/12:0)	C01290
786.517	805.555	M-H2O-H	7123	Lactosylceramide (d18:1/12:0)	Endogenous;Food	786.517	NEG	Lactosylceramide (d18:1/12:0)	C01290
786.569	805.555	M-H2O-H	7123	Lactosylceramide (d18:1/12:0)	Endogenous;Food	786.569	NEG	Lactosylceramide (d18:1/12:0)	C01290
790.589	755.628	M+Cl	7226	Glucosylceramide (d18:1/20:0)	Endogenous;Food	790.589	NEG	Glucosylceramide (d18:1/20:0)	C01190
818.602	783.659	M+Cl	7227	Glucosylceramide (d18:1/22:0)	Endogenous;Food	818.602	NEG	Glucosylceramide (d18:1/22:0)	C01190
840.536	805.555	M+Cl	7123	Lactosylceramide (d18:1/12:0)	Endogenous;Food	840.536	NEG	Lactosylceramide (d18:1/12:0)	C01290
842.626	861.618	M-H2O-H	7092	Galabiosylceramide (d18:1/16:0)	Endogenous;Food	842.626	NEG	Galabiosylceramide (d18:1/16:0)	C06126
843.652	862.684	M-H2O-H	6506	Ubisemiquinone	Endogenous;Food	843.652	NEG	Ubisemiquinone	C11378
844.617	809.674	M+Cl	7228	Glucosylceramide (d18:1/24:1(15Z))	Endogenous;Food	844.617	NEG	Glucosylceramide (d18:1/24:1(15Z))	C01190
868.643	887.633	M-H2O-H	7091	Galabiosylceramide (d18:1/9Z-18:1)	Endogenous;Food	868.643	NEG	Galabiosylceramide (d18:1/9Z-18:1)	C06126
874.682	839.721	M+Cl	7230	Glucosylceramide (d18:1/26:0)	Endogenous;Food	874.682	NEG	Glucosylceramide (d18:1/26:0)	C01190
889.836	890.83	M-H	4871	TG(16:0/18:0/20:0)[iso6]	Endogenous;Food;Microbial Metabolites	889.836	NEG	TG(16:0/18:0/20:0)	C00422
896.572	861.618	M+Cl	7092	Galabiosylceramide (d18:1/16:0)	Endogenous;Food	896.572	NEG	Galabiosylceramide (d18:1/16:0)	C06126
897.635	862.684	M+Cl	6506	Ubisemiquinone	Endogenous;Food	897.635	NEG	Ubisemiquinone	C11378
920.343	939.391	M-H2O-H	5991	Adenosyl cobyrinic acid a,c diamide	Endogenous;Food;Microbial Metabolites	920.343	NEG	Adenosyl cobyrinic acid a,c diamide	C06506
922.587	887.633	M+Cl	7091	Galabiosylceramide (d18:1/9Z-18:1)	Endogenous;Food	922.587	NEG	Galabiosylceramide (d18:1/9Z-18:1)	C06126
948.621	967.608	M-H2O-H	7134	Trihexosylceramide (d18:1/12:0)	Endogenous;Food	948.621	NEG	Trihexosylceramide (d18:1/12:0)	C04737
1043.62	1008.63	M+Cl	7145	Ganglioside GA2 (d18:1/12:0)	Endogenous;Food	1043.62	NEG	Ganglioside GA2 (d18:1/12:0)	C06135
1045.68	1064.7	M-H2O-H	7147	Ganglioside GA2 (d18:1/16:0)	Endogenous;Food	1045.68	NEG	Ganglioside GA2 (d18:1/16:0)	C06135
1077.67	1096.65	M-H2O-H	7101	Ganglioside GM3 (d18:1/12:0)	Endogenous;Food	1077.67	NEG	Ganglioside GM3 (d18:1/12:0)	C04730
1084.67	1049.69	M+Cl	7135	Trihexosylceramide (d18:1/9Z-18:1)	Endogenous;Food	1084.67	NEG	Trihexosylceramide (d18:1/9Z-18:1)	C04737
1086.68	1051.7	M+Cl	7137	Trihexosylceramide (d18:1/18:0)	Endogenous;Food	1086.68	NEG	Trihexosylceramide (d18:1/18:0)	C04737
1088.7	1107.76	M-H2O-H	7139	Trihexosylceramide (d18:1/22:0)	Endogenous;Food	1088.7	NEG	Trihexosylceramide (d18:1/22:0)	C04737
1089.7	1090.71	M-H	7146	Ganglioside GA2 (d18:1/9Z-18:1)	Endogenous;Food	1089.7	NEG	Ganglioside GA2 (d18:1/9Z-18:1)	C06135
1091.73	1092.73	M-H	7148	Ganglioside GA2 (d18:1/18:0)	Endogenous;Food	1091.73	NEG	Ganglioside GA2 (d18:1/18:0)	C06135
1132.8	1133.78	M-H	7140	Trihexosylceramide (d18:1/24:1(15Z))	Endogenous;Food	1132.8	NEG	Trihexosylceramide (d18:1/24:1(15Z))	C04737
1133.67	1152.71	M-H2O-H	7103	Ganglioside GM3 (d18:1/16:0)	Endogenous;Food	1133.67	NEG	Ganglioside GM3 (d18:1/16:0)	C04730
1134.83	1135.8	M-H	7143	Trihexosylceramide (d18:1/24:0)	Endogenous;Food	1134.83	NEG	Trihexosylceramide (d18:1/24:0)	C04737
1142.84	1161.81	M-H2O-H	7141	Trihexosylceramide (d18:1/26:1(17Z))	Endogenous;Food	1142.84	NEG	Trihexosylceramide (d18:1/26:1(17Z))	C04737
1148.83	1149.81	M-H	7144	Trihexosylceramide (d18:1/25:0)	Endogenous;Food	1148.83	NEG	Trihexosylceramide (d18:1/25:0)	C04737
1151.66	1170.69	M-H2O-H	7156	Ganglioside GA1 (d18:1/12:0)	Endogenous;Food	1151.66	NEG	Ganglioside GA1 (d18:1/12:0)	C06136
1155.78	1174.81	M-H2O-H	7151	Ganglioside GA2 (d18:1/24:1(15Z))	Endogenous;Food	1155.78	NEG	Ganglioside GA2 (d18:1/24:1(15Z))	C06135
1159.72	1178.73	M-H2O-H	7102	Ganglioside GM3 ((d18:1/9Z-18:1)	Endogenous;Food	1159.72	NEG	Ganglioside GM3 (d18:1/9Z-18:1)	C04730
1161.71	1180.74	M-H2O-H	7104	Ganglioside GM3 (d18:1/18:0)	Endogenous;Food	1161.71	NEG	Ganglioside GM3 (d18:1/18:0)	C04730
1179.74	1180.74	M-H	7104	Ganglioside GM3 (d18:1/18:0)	Endogenous;Food	1179.74	NEG	Ganglioside GM3 (d18:1/18:0)	C04730
1183.78	1202.84	M-H2O-H	7152	Ganglioside GA2 (d18:1/26:1(17Z))	Endogenous;Food	1183.78	NEG	Ganglioside GA2 (d18:1/26:1(17Z))	C06135
1184.83	1149.81	M+Cl	7144	Trihexosylceramide (d18:1/25:0)	Endogenous;Food	1184.83	NEG	Trihexosylceramide (d18:1/25:0)	C04737
1196.81	1161.81	M+Cl	7141	Trihexosylceramide (d18:1/26:1(17Z))	Endogenous;Food	1196.81	NEG	Trihexosylceramide (d18:1/26:1(17Z))	C04737
84.0511	83.0483	M+H	6989	5-Aminoimidazole	Endogenous;Food	84.0511	POS	5-Aminoimidazole	C05239
85.0257	84.0324	M+H	7054	Imidazolone	Endogenous;Food	85.0257	POS	Imidazolone	C06195
86.0977	85.0528	M+H	6452	2-Pyrrolidinone	Endogenous;Food;TCM Ingredients	86.0977	POS	2-Pyrrolidinone	C11118
88.1135	87.0684	M+H	3225	4-Aminobutyraldehyde	Endogenous;Food;Microbial Metabolites;Plant;TCM Ingredients	88.1135	POS	4-Aminobutyraldehyde	C02903
93.0349	70.0531	M+Na	7017	&beta;-Aminopropionitrile	Endogenous;Food;Microbial Metabolites;Plant;Toxins/Pollutant	93.0349	POS	Beta-Aminopropionitrile	C05670
93.0384	70.0531	M+Na	7017	&beta;-Aminopropionitrile	Endogenous;Food;Microbial Metabolites;Plant;Toxins/Pollutant	93.0384	POS	Beta-Aminopropionitrile	C05670
94.0456	87.0684	M+Li	3225	4-Aminobutyraldehyde	Endogenous;Food;Microbial Metabolites;Plant;TCM Ingredients	94.0456	POS	4-Aminobutyraldehyde	C02903
97.0895	90.0317	M+Li	4176	Glyceraldehyde	Endogenous;Food;Microbial Metabolites;Plant;TCM Ingredients;Toxins/Pollutant	97.0895	POS	Glyceraldehyde	C02154
101.064	100.089	M+H	6155	4-Methylpentanal	Endogenous;Food;Microbial Metabolites	101.064	POS	4-Methylpentanal	C02373
101.078	100.089	M+H	6155	4-Methylpentanal	Endogenous;Food;Microbial Metabolites	101.078	POS	4-Methylpentanal	C02373
102.032	84.0324	M+NH4	7054	Imidazolone	Endogenous;Food	102.032	POS	Imidazolone	C06195
105.02	104.047	M+H	3783	DL-a-Hydroxybutyric acid	Endogenous;Microbial Metabolites	105.02	POS	2-Hydroxybutyric acid	C05984
105.031	104.047	M+H	3783	DL-a-Hydroxybutyric acid	Endogenous;Microbial Metabolites	105.031	POS	2-Hydroxybutyric acid	C05984
107.01	106.027	M+H	280	Glyceric acid	Endogenous;Food;Microbial Metabolites;Plant;TCM Ingredients;Toxins/Pollutant	107.01	POS	Glyceric acid	C00258
107.062	106.027	M+H	280	Glyceric acid	Endogenous;Food;Microbial Metabolites;Plant;TCM Ingredients;Toxins/Pollutant	107.062	POS	Glyceric acid	C00258
107.084	100.089	M+Li	6155	4-Methylpentanal	Endogenous;Food;Microbial Metabolites	107.084	POS	4-Methylpentanal	C02373
110.073	87.0684	M+Na	3225	4-Aminobutyraldehyde	Endogenous;Food;Microbial Metabolites;Plant;TCM Ingredients	110.073	POS	4-Aminobutyraldehyde	C02903
111.021	104.047	M+Li	3783	DL-a-Hydroxybutyric acid	Endogenous;Microbial Metabolites	111.021	POS	2-Hydroxybutyric acid	C05984
111.021	104.047	M+Li	3783	DL-a-Hydroxybutyric acid	Endogenous;Microbial Metabolites	111.021	POS	2-Hydroxybutyric acid	C05984
111.116	104.059	M+Li	6429	2,3-Diaminopropionic acid	Endogenous;Food	111.116	POS	2,3-Diaminopropionic acid	C03401
112.019	111.032	M+H	3787	Pyrrole-2-carboxylic acid	Endogenous;Food;Plant;TCM Ingredients	112.019	POS	Pyrrole-2-carboxylic acid	C05942
112.019	111.032	M+H	3787	Pyrrole-2-carboxylic acid	Endogenous;Food;Plant;TCM Ingredients	112.019	POS	Pyrrole-2-carboxylic acid	C05942
113.018	112.016	M+H	2266	2-Furoic acid	Endogenous;Food;Plant;TCM Ingredients	113.018	POS	2-Furoic acid	C01546
113.018	112.016	M+H	2266	2-Furoic acid	Endogenous;Food;Plant;TCM Ingredients	113.018	POS	2-Furoic acid	C01546
115.035	108.021	M+Li	6905	Quinone	Endogenous;Food;Microbial Metabolites;Plant;TCM Ingredients;Toxins/Pollutant	115.035	POS	Quinone	C00472
115.038	108.021	M+Li	6905	Quinone	Endogenous;Food;Microbial Metabolites;Plant;TCM Ingredients;Toxins/Pollutant	115.038	POS	Quinone	C00472
120.025	102.032	M+NH4	6053	2-Methyl-3-oxopropanoic acid	Endogenous;Food;Microbial Metabolites	120.025	POS	2-Methyl-3-oxopropanoic acid	C00349
120.082	102.032	M+NH4	6053	2-Methyl-3-oxopropanoic acid	Endogenous;Food;Microbial Metabolites	120.082	POS	2-Methyl-3-oxopropanoic acid	C00349
120.989	120.025	M+H	6300	3-Methylthiopropionic acid	Endogenous;Food;Plant;TCM Ingredients	120.989	POS	3-Methylthiopropionic acid	C08276
121.085	120.044	M+H	6193	Purine	Endogenous;Food;Microbial Metabolites;Plant;TCM Ingredients	121.085	POS	Purine	C15587
122.021	83.0483	M+K	6989	5-Aminoimidazole	Endogenous;Food	122.021	POS	5-Aminoimidazole	C05239
122.075	104.047	M+NH4	3783	DL-a-Hydroxybutyric acid	Endogenous;Microbial Metabolites	122.075	POS	2-Hydroxybutyric acid	C05984
123.03	122.004	M+H	6499	b-Mercaptolactic acid	Endogenous;Food	123.03	POS	3-Mercaptolactic acid	C05823
124.088	117.079	M+Li	6902	5-Aminopentanoic acid	Endogenous;Food;Microbial Metabolites	124.088	POS	5-Aminopentanoic acid	C00431
125.018	102.032	M+Na	6053	2-Methyl-3-oxopropanoic acid	Endogenous;Food;Microbial Metabolites	125.018	POS	2-Methyl-3-oxopropanoic acid	C00349
125.986	87.0684	M+K	3225	4-Aminobutyraldehyde	Endogenous;Food;Microbial Metabolites;Plant;TCM Ingredients	125.986	POS	4-Aminobutyraldehyde	C02903
126.1	125.095	M+H	5854	1-Methylhistamine	Endogenous;Food	126.1	POS	1-Methylhistamine	C05127
127.075	126.043	M+H	6445	Imidazoleacetic acid	Endogenous;Food	127.075	POS	Imidazoleacetic acid	C02835
129.058	122.004	M+Li	6499	b-Mercaptolactic acid	Endogenous;Food	129.058	POS	3-Mercaptolactic acid	C05823
130.042	129.079	M+H	50	DL-pipecolic acid	Endogenous;Food;Microbial Metabolites;Plant;TCM Ingredients	130.042	POS	Pipecolic acid	C00408
130.054	129.079	M+H	50	DL-pipecolic acid	Endogenous;Food;Microbial Metabolites;Plant;TCM Ingredients	130.054	POS	Pipecolic acid	C00408
131.038	130.027	M+H	5593	Glutaconic acid	Endogenous;Food;Toxins/Pollutant	131.038	POS	Glutaconic acid	C02214
132.101	131.095	M+H	6334	L-Norleucine	Endogenous;Food;Microbial Metabolites	132.101	POS	L-Norleucine	C01933
134.029	133.053	M+H	7014	Indoxyl	Endogenous;Food;TCM Ingredients	134.029	POS	Indoxyl	C05658
135.004	134.022	M+H	118	Malic acid	Endogenous;Food;Microbial Metabolites;TCM Ingredients	135.004	POS	Malic acid	C03668
135.085	134.033	M+H	5935	(S)-Ureidoglycolic acid	Endogenous;Food;Microbial Metabolites;Plant	135.085	POS	(S)-Ureidoglycolic acid	C00603
136.066	129.079	M+Li	50	DL-pipecolic acid	Endogenous;Food;Microbial Metabolites;Plant;TCM Ingredients	136.066	POS	Pipecolic acid	C00408
137.047	136.075	M+H	6086	Tetrahydropteridine	Endogenous;Food;Microbial Metabolites	137.047	POS	Tetrahydropteridine	C05650
138.055	137.048	M+H	273	Trigonelline	Endogenous;Food;Plant;TCM Ingredients	138.055	POS	Trigonelline	C01004
138.997	132.006	M+Li	123	Oxaloacetate	Endogenous;Food;Microbial Metabolites;Plant;TCM Ingredients	138.997	POS	Oxalacetic acid	C00036
139.107	138.068	M+H	7044	2-(4-Hydroxyphenyl)ethanol	Endogenous;Food;Microbial Metabolites;Plant;TCM Ingredients	139.107	POS	Tyrosol	C06044
139.994	122.004	M+NH4	6499	b-Mercaptolactic acid	Endogenous;Food	139.994	POS	3-Mercaptolactic acid	C05823
140.07	133.053	M+Li	7014	Indoxyl	Endogenous;Food;TCM Ingredients	140.07	POS	Indoxyl	C05658
140.997	134.022	M+Li	118	Malic acid	Endogenous;Food;Microbial Metabolites;TCM Ingredients	140.997	POS	Malic acid	C03668
143.077	142.038	M+H	5456	5-Hydroxymethyluracil	Endogenous;Food	143.077	POS	5-Hydroxymethyluracil	C03088
144.095	143.095	M+H	7089	Proline betaine	Endogenous;Food;Microbial Metabolites;Plant;TCM Ingredients	144.095	POS	Stachydrine	C10172
144.984	122.004	M+Na	6499	b-Mercaptolactic acid	Endogenous;Food	144.984	POS	3-Mercaptolactic acid	C05823
146.061	145.074	M+H	6118	Allysine	Endogenous;Food;Microbial Metabolites	146.061	POS	Allysine	C04076
146.103	145.074	M+H	6118	Allysine	Endogenous;Food;Microbial Metabolites	146.103	POS	Allysine	C04076
147.086	146.058	M+H	5821	Monomethyl glutaric acid	Endogenous;Food;TCM Ingredients	147.086	POS	Monomethyl glutaric acid	C02930
148.089	130.027	M+NH4	5593	Glutaconic acid	Endogenous;Food;Toxins/Pollutant	148.089	POS	Glutaconic acid	C02214
149.057	148.074	M+H	127	Mevalonic acid	Endogenous;Food;Microbial Metabolites;TCM Ingredients	149.057	POS	Mevalonic acid	C00418
150.035	132.006	M+NH4	123	Oxaloacetate	Endogenous;Food;Microbial Metabolites;Plant;TCM Ingredients	150.035	POS	Oxalacetic acid	C00036
151.035	150.068	M+H	6971	4-Coumaryl alcohol	Endogenous;Food;Plant;TCM Ingredients	151.035	POS	4-Hydroxycoumarin	C02646
151.035	150.068	M+H	6971	4-Coumaryl alcohol	Endogenous;Food;Plant;TCM Ingredients	151.035	POS	4-Hydroxycoumarin	C02646
151.074	150.068	M+H	6971	4-Coumaryl alcohol	Endogenous;Food;Plant;TCM Ingredients	151.074	POS	4-Hydroxycoumarin	C02646
151.078	150.068	M+H	6971	4-Coumaryl alcohol	Endogenous;Food;Plant;TCM Ingredients	151.078	POS	4-Hydroxycoumarin	C02646
153.077	152.068	M+H	141	L-Arabitol	Endogenous;Food;Microbial Metabolites;Plant;TCM Ingredients	153.077	POS	L-Arabitol	C00532
154.077	153.065	M+H	7080	FAPy-adenine	Endogenous;Food	154.077	POS	FAPy-adenine	C06502
155.083	148.074	M+Li	127	Mevalonic acid	Endogenous;Food;Microbial Metabolites;TCM Ingredients	155.083	POS	Mevalonic acid	C00418
156.002	133.053	M+Na	7014	Indoxyl	Endogenous;Food;TCM Ingredients	156.002	POS	Indoxyl	C05658
157.058	150.068	M+Li	6971	4-Coumaryl alcohol	Endogenous;Food;Plant;TCM Ingredients	157.058	POS	4-Hydroxycoumarin	C02646
157.066	150.068	M+Li	6971	4-Coumaryl alcohol	Endogenous;Food;Plant;TCM Ingredients	157.066	POS	4-Hydroxycoumarin	C02646
158.112	140.059	M+NH4	3774	1,4-Methylimidazoleacetic acid	Endogenous;Food	158.112	POS	Methylimidazoleacetic acid	C05828
158.965	120.044	M+K	6193	Purine	Endogenous;Food;Microbial Metabolites;Plant;TCM Ingredients	158.965	POS	Purine	C15587
158.972	120.044	M+K	6193	Purine	Endogenous;Food;Microbial Metabolites;Plant;TCM Ingredients	158.972	POS	Purine	C15587
159.093	152.068	M+Li	141	L-Arabitol	Endogenous;Food;Microbial Metabolites;Plant;TCM Ingredients	159.093	POS	L-Arabitol	C00532
160.089	159.068	M+H	6068	Indoleacetaldehyde	Endogenous;Food;Microbial Metabolites;Plant;TCM Ingredients	160.089	POS	Indoleacetaldehyde	C00637
160.125	159.068	M+H	6068	Indoleacetaldehyde	Endogenous;Food;Microbial Metabolites;Plant;TCM Ingredients	160.125	POS	Indoleacetaldehyde	C00637
161.043	160.037	M+H	5387	3-Oxoadipic acid	Endogenous;Food	161.043	POS	3-Oxoadipic acid	C00846
161.084	160.037	M+H	5387	3-Oxoadipic acid	Endogenous;Food	161.084	POS	3-Oxoadipic acid	C00846
161.127	160.085	M+H	6937	D-Ala-D-Ala	Endogenous;Food;Microbial Metabolites;Plant;TCM Ingredients	161.127	POS	D-Alanyl-D-alanine	C00993
161.13	160.085	M+H	6937	D-Ala-D-Ala	Endogenous;Food;Microbial Metabolites;Plant;TCM Ingredients	161.13	POS	D-Alanyl-D-alanine	C00993
162.114	161.084	M+H	6932	Indole-3-ethanol	Endogenous;Food;Microbial Metabolites;Plant;TCM Ingredients	162.114	POS	Tryptophanol	C00955
163.002	140.059	M+Na	3774	1,4-Methylimidazoleacetic acid	Endogenous;Food	163.002	POS	Methylimidazoleacetic acid	C05828
163.113	145.074	M+NH4	6118	Allysine	Endogenous;Food;Microbial Metabolites	163.113	POS	Allysine	C04076
163.148	145.074	M+NH4	6118	Allysine	Endogenous;Food;Microbial Metabolites	163.148	POS	Allysine	C04076
164.032	163.049	M+H	5766	Pterine	Endogenous;Food;Microbial Metabolites;Plant;TCM Ingredients	164.032	POS	Pterin	C00715
164.927	125.999	M+K	6987	2-Hydroxyethanesulfonate	Endogenous;Food;Microbial Metabolites;TCM Ingredients	164.927	POS	2-Hydroxyethanesulfonate	C05123
165.115	164.068	M+H	3775	1,5-Anhydrosorbitol	Endogenous;Food;TCM Ingredients	165.115	POS	1,5-Anhydrosorbitol	C07326
165.989	148.001	M+NH4	6460	Dihydroxyfumarate	Endogenous;Food	165.989	POS	Dihydroxyfumaric acid	C00975
166.087	165.046	M+H	6428	DL-Methionine sulfoxide	Endogenous;Food;Microbial Metabolites;Plant	166.087	POS	Methionine sulfoxide	C02989
167.015	166.027	M+H	6676	Terephthalic acid	Endogenous;Food;Plant;TCM Ingredients	167.015	POS	Terephthalic acid	C06337
167.06	166.063	M+H	5745	L-3-Phenyllactic acid	Endogenous;Microbial Metabolites;Plant;TCM Ingredients	167.06	POS	Phenyllactic acid	C01479
167.09	166.063	M+H	5745	L-3-Phenyllactic acid	Endogenous;Microbial Metabolites;Plant;TCM Ingredients	167.09	POS	Phenyllactic acid	C01479
168.004	167.036	M+H	6962	Taurocyamine	Endogenous;Food	168.004	POS	Taurocyamine	C01959
168.09	167.036	M+H	6962	Taurocyamine	Endogenous;Food	168.09	POS	Taurocyamine	C01959
169.036	168.042	M+H	5785	p-Hydroxymandelic acid	Endogenous;Food	169.036	POS	p-Hydroxymandelic acid	C11527
169.064	168.042	M+H	5785	p-Hydroxymandelic acid	Endogenous;Food	169.064	POS	p-Hydroxymandelic acid	C11527
169.087	168.042	M+H	5785	p-Hydroxymandelic acid	Endogenous;Food	169.087	POS	p-Hydroxymandelic acid	C11527
169.087	168.042	M+H	5785	p-Hydroxymandelic acid	Endogenous;Food	169.087	POS	p-Hydroxymandelic acid	C11527
170.091	163.049	M+Li	5766	Pterine	Endogenous;Food;Microbial Metabolites;Plant;TCM Ingredients	170.091	POS	Pterin	C00715
171.102	164.047	M+Li	305	m-Coumaric acid	Endogenous;Food;Microbial Metabolites;Plant;TCM Ingredients	171.102	POS	m-Coumaric acid	C12621
171.103	164.047	M+Li	305	m-Coumaric acid	Endogenous;Food;Microbial Metabolites;Plant;TCM Ingredients	171.103	POS	m-Coumaric acid	C12621
171.995	133.053	M+K	7014	Indoxyl	Endogenous;Food;TCM Ingredients	171.995	POS	Indoxyl	C05658
172.072	165.046	M+Li	6428	DL-Methionine sulfoxide	Endogenous;Food;Microbial Metabolites;Plant	172.072	POS	Methionine sulfoxide	C02989
173.002	166.027	M+Li	6676	Terephthalic acid	Endogenous;Food;Plant;TCM Ingredients	173.002	POS	Terephthalic acid	C06337
174.014	167.036	M+Li	6962	Taurocyamine	Endogenous;Food	174.014	POS	Taurocyamine	C01959
175.099	174.089	M+H	4243	Suberic acid	Endogenous;Food;Plant;TCM Ingredients	175.099	POS	Suberic acid	C08278
175.119	174.089	M+H	4243	Suberic acid	Endogenous;Food;Plant;TCM Ingredients	175.119	POS	Suberic acid	C08278
175.963	153.01	M+Na	5927	3-Sulfinoalanine	Endogenous;Food;Microbial Metabolites	175.963	POS	3-Sulfinoalanine	C00606
176.025	175.059	M+H	10	Guanidinosuccinic Acid	Endogenous;Food;Toxins/Pollutant	176.025	POS	Guanidinosuccinic acid	C03139
177.015	176.055	M+H	343	Allantoic acid	Endogenous;Food;Microbial Metabolites;Plant;TCM Ingredients	177.015	POS	Allantoic acid	C00499
177.131	176.095	M+H	74	Serotonin	Endogenous;Food;Microbial Metabolites;Plant;TCM Ingredients	177.131	POS	Serotonin	C00780
178.05	160.037	M+NH4	5387	3-Oxoadipic acid	Endogenous;Food	178.05	POS	3-Oxoadipic acid	C00846
178.133	160.085	M+NH4	6937	D-Ala-D-Ala	Endogenous;Food;Microbial Metabolites;Plant;TCM Ingredients	178.133	POS	D-Alanyl-D-alanine	C00993
178.992	177.943	M+H	3306	Pyrophosphate	Endogenous;Food;Microbial Metabolites;TCM Ingredients;Toxins/Pollutant	178.992	POS	Pyrophosphate	C00013
179.076	178.111	M+H	6100	Pseudooxynicotine	Endogenous;Food	179.076	POS	Pseudooxynicotine	C20361
179.124	178.111	M+H	6100	Pseudooxynicotine	Endogenous;Food	179.124	POS	Pseudooxynicotine	C20361
180.007	179.044	M+H	5672	xanthopterin	Endogenous;Food;Plant;TCM Ingredients	180.007	POS	Isoxanthopterin	C03975
180.094	179.044	M+H	5672	xanthopterin	Endogenous;Food;Plant;TCM Ingredients	180.094	POS	Isoxanthopterin	C03975
181.081	180.063	M+H	134	D-Galactose	Endogenous;Food;Microbial Metabolites;Plant;TCM Ingredients	181.081	POS	D-Galactose	C00984
181.161	174.112	M+Li	6924	D-Arginine	Endogenous;Food;TCM Ingredients	181.161	POS	D-Arginine	C00792
182.076	181.074	M+H	6015	4-Hydroxy-4-(3-pyridyl)-butanoic acid	Endogenous;Food	182.076	POS	4-Hydroxy-4-(3-pyridyl)-butanoic acid	C19579
182.081	181.074	M+H	6015	4-Hydroxy-4-(3-pyridyl)-butanoic acid	Endogenous;Food	182.081	POS	4-Hydroxy-4-(3-pyridyl)-butanoic acid	C19579
183.103	182.058	M+H	971	Homovanillic acid	Endogenous;Food;Microbial Metabolites;Plant;TCM Ingredients	183.103	POS	Homovanillic acid	C05582
183.136	176.095	M+Li	74	Serotonin	Endogenous;Food;Microbial Metabolites;Plant;TCM Ingredients	183.136	POS	Serotonin	C00780
184.075	183.053	M+H	239	4-Pyridoxic acid	Endogenous;Food;Microbial Metabolites	184.075	POS	4-Pyridoxic acid	C00847
184.075	183.053	M+H	239	4-Pyridoxic acid	Endogenous;Food;Microbial Metabolites	184.075	POS	4-Pyridoxic acid	C00847
184.117	183.09	M+H	66	Normetanephrine	Endogenous;Food;TCM Ingredients	184.117	POS	Normetanephrine	C05589
185.118	178.111	M+Li	6100	Pseudooxynicotine	Endogenous;Food	185.118	POS	Pseudooxynicotine	C20361
185.156	178.111	M+Li	6100	Pseudooxynicotine	Endogenous;Food	185.156	POS	Pseudooxynicotine	C20361
186.082	179.044	M+Li	5672	xanthopterin	Endogenous;Food;Plant;TCM Ingredients	186.082	POS	Isoxanthopterin	C03975
187.098	180.063	M+Li	134	D-Galactose	Endogenous;Food;Microbial Metabolites;Plant;TCM Ingredients	187.098	POS	D-Galactose	C00984
187.099	180.063	M+Li	134	D-Galactose	Endogenous;Food;Microbial Metabolites;Plant;TCM Ingredients	187.099	POS	D-Galactose	C00984
187.985	165.046	M+Na	6428	DL-Methionine sulfoxide	Endogenous;Food;Microbial Metabolites;Plant	187.985	POS	Methionine sulfoxide	C02989
188.072	181.074	M+Li	6015	4-Hydroxy-4-(3-pyridyl)-butanoic acid	Endogenous;Food	188.072	POS	4-Hydroxy-4-(3-pyridyl)-butanoic acid	C19579
189.062	182.058	M+Li	971	Homovanillic acid	Endogenous;Food;Microbial Metabolites;Plant;TCM Ingredients	189.062	POS	Homovanillic acid	C05582
189.075	188.116	M+H	5727	Glycyl-L-leucine	Endogenous;Food	189.075	POS	Glycylleucine	C02155
189.108	188.127	M+H	5640	Homoarginine	Endogenous;Food;Plant	189.108	POS	Homo-L-arginine	C01924
189.111	188.127	M+H	5640	Homoarginine	Endogenous;Food;Plant	189.111	POS	Homo-L-arginine	C01924
189.165	188.127	M+H	5640	Homoarginine	Endogenous;Food;Plant	189.165	POS	Homo-L-arginine	C01924
190.006	189.043	M+H	5683	Kynurenic acid	Endogenous;Food;Microbial Metabolites;Plant;TCM Ingredients;Toxins/Pollutant	190.006	POS	Kynurenic acid	C01717
190.102	189.111	M+H	46	L-Homocitrulline	Endogenous;Food	190.102	POS	Homocitrulline	C02427
190.116	189.111	M+H	46	L-Homocitrulline	Endogenous;Food	190.116	POS	Homocitrulline	C02427
192.053	191.058	M+H	2975	5-Hydroxyindoleacetic acid	Endogenous;Food;Plant;TCM Ingredients	192.053	POS	5-Hydroxyindoleacetic acid	C05635
192.989	192.027	M+H	3328	Isocitrate	Endogenous;Food;Microbial Metabolites;Plant;TCM Ingredients	192.989	POS	Isocitric acid	C00311
194.004	193.038	M+H	6110	5,6-Dihydroxyindole-2-carboxylic acid	Endogenous;Food	194.004	POS	5,6-Dihydroxyindole-2-carboxylic acid	C04185
195.028	194.043	M+H	3331	Iduronic acid	Endogenous;Food;Plant	195.028	POS	Iduronic acid	C06472
195.105	188.127	M+Li	5640	Homoarginine	Endogenous;Food;Plant	195.105	POS	Homo-L-arginine	C01924
195.106	188.127	M+Li	5640	Homoarginine	Endogenous;Food;Plant	195.106	POS	Homo-L-arginine	C01924
196.009	189.043	M+Li	5683	Kynurenic acid	Endogenous;Food;Microbial Metabolites;Plant;TCM Ingredients;Toxins/Pollutant	196.009	POS	Kynurenic acid	C01717
196.151	189.111	M+Li	46	L-Homocitrulline	Endogenous;Food	196.151	POS	Homocitrulline	C02427
197.039	196.058	M+H	3336	Galactonic acid	Endogenous;Food;Microbial Metabolites;Toxins/Pollutant	197.039	POS	Galactonic acid	C00880
197.11	196.058	M+H	3336	Galactonic acid	Endogenous;Food;Microbial Metabolites;Toxins/Pollutant	197.11	POS	Galactonic acid	C00880
198.029	197.02	M+H	6976	Phosphoguanidinoacetate	Endogenous;Food	198.029	POS	Phosphoguanidinoacetate	C03166
198.085	197.105	M+H	65	Metanephrine	Endogenous;Food;TCM Ingredients	198.085	POS	Metanephrine	C05588
199.006	192.027	M+Li	3328	Isocitrate	Endogenous;Food;Microbial Metabolites;Plant;TCM Ingredients	199.006	POS	Isocitric acid	C00311
199.128	181.074	M+NH4	6015	4-Hydroxy-4-(3-pyridyl)-butanoic acid	Endogenous;Food	199.128	POS	4-Hydroxy-4-(3-pyridyl)-butanoic acid	C19579
200.001	161.084	M+K	6932	Indole-3-ethanol	Endogenous;Food;Microbial Metabolites;Plant;TCM Ingredients	200.001	POS	Tryptophanol	C00955
200.036	193.038	M+Li	6110	5,6-Dihydroxyindole-2-carboxylic acid	Endogenous;Food	200.036	POS	5,6-Dihydroxyindole-2-carboxylic acid	C04185
201.001	182.98	M+NH4	7019	Se-Methylselenocysteine	Endogenous;Food;Microbial Metabolites;Plant;TCM Ingredients	201.001	POS	Se-Methylselenocysteine	C05689
201.114	183.053	M+NH4	239	4-Pyridoxic acid	Endogenous;Food;Microbial Metabolites	201.114	POS	4-Pyridoxic acid	C00847
201.114	183.053	M+NH4	239	4-Pyridoxic acid	Endogenous;Food;Microbial Metabolites	201.114	POS	4-Pyridoxic acid	C00847
201.986	183.977	M+NH4	484	Phosphohydroxypyruvic acid	Endogenous;Food;Microbial Metabolites;Plant;TCM Ingredients	201.986	POS	Phosphohydroxypyruvic acid	C03232
202.011	183.977	M+NH4	484	Phosphohydroxypyruvic acid	Endogenous;Food;Microbial Metabolites;Plant;TCM Ingredients	202.011	POS	Phosphohydroxypyruvic acid	C03232
202.998	180.046	M+Na	5995	5-Methylthioribose	Endogenous;Food;Microbial Metabolites	202.998	POS	5-Methylthioribose	C03089
203.99	197.02	M+Li	6976	Phosphoguanidinoacetate	Endogenous;Food	203.99	POS	Phosphoguanidinoacetate	C03166
204.111	197.105	M+Li	65	Metanephrine	Endogenous;Food;TCM Ingredients	204.111	POS	Metanephrine	C05588
205.089	198.053	M+Li	697	Vanillylmandelic acid	Endogenous;Food;Microbial Metabolites	205.089	POS	Vanillylmandelic acid	C05584
205.096	198.053	M+Li	697	Vanillylmandelic acid	Endogenous;Food;Microbial Metabolites	205.096	POS	Vanillylmandelic acid	C05584
207.174	189.111	M+NH4	46	L-Homocitrulline	Endogenous;Food	207.174	POS	Homocitrulline	C02427
207.96	169.014	M+K	5359	DL-2-Amino-3-phosphonopropionic acid	Endogenous;Food;Microbial Metabolites;TCM Ingredients	207.96	POS	Glyphosate	C05672
208.077	207.053	M+H	5916	4-(2-Aminophenyl)-2,4-dioxobutanoic acid	Endogenous;Food;Microbial Metabolites	208.077	POS	4-(2-Aminophenyl)-2,4-dioxobutanoic acid	C01252
209.079	191.058	M+NH4	2975	5-Hydroxyindoleacetic acid	Endogenous;Food;Plant;TCM Ingredients	209.079	POS	5-Hydroxyindoleacetic acid	C05635
210.082	192.027	M+NH4	3328	Isocitrate	Endogenous;Food;Microbial Metabolites;Plant;TCM Ingredients	210.082	POS	Isocitric acid	C00311
211.096	210.074	M+H	3344	Sedoheptulose	Endogenous;Food;Plant;TCM Ingredients	211.096	POS	Sedoheptulose	C08355
211.172	204.147	M+Li	6234	3-Hydroxy-N6,N6,N6-trimethyl-L-lysine	Endogenous;Food	211.172	POS	3-Hydroxy-N6,N6,N6-trimethyl-L-lysine	C01259
212.019	205.038	M+Li	5841	Xanthurenic acid	Endogenous;Food;Microbial Metabolites;TCM Ingredients	212.019	POS	Xanthurenic acid	C02470
212.087	205.038	M+Li	5841	Xanthurenic acid	Endogenous;Food;Microbial Metabolites;TCM Ingredients	212.087	POS	Xanthurenic acid	C02470
212.979	174.016	M+K	342	Dehydroascorbic acid	Endogenous;Food;Microbial Metabolites;Plant;TCM Ingredients	212.979	POS	L-Dehydroascorbic acid	C05422
213.013	174.089	M+K	4243	Suberic acid	Endogenous;Food;Plant;TCM Ingredients	213.013	POS	Suberic acid	C08278
214.025	207.053	M+Li	5916	4-(2-Aminophenyl)-2,4-dioxobutanoic acid	Endogenous;Food;Microbial Metabolites	214.025	POS	4-(2-Aminophenyl)-2,4-dioxobutanoic acid	C01252
214.042	207.053	M+Li	5916	4-(2-Aminophenyl)-2,4-dioxobutanoic acid	Endogenous;Food;Microbial Metabolites	214.042	POS	4-(2-Aminophenyl)-2,4-dioxobutanoic acid	C01252
215.016	197.02	M+NH4	6976	Phosphoguanidinoacetate	Endogenous;Food	215.016	POS	Phosphoguanidinoacetate	C03166
215.129	214.078	M+H	7084	Methyl bisnorbiotinyl ketone	Endogenous;Food	215.129	POS	Biotin sulfone	C20387
215.181	197.105	M+NH4	65	Metanephrine	Endogenous;Food;TCM Ingredients	215.181	POS	Metanephrine	C05588
216.002	193.038	M+Na	6110	5,6-Dihydroxyindole-2-carboxylic acid	Endogenous;Food	216.002	POS	5,6-Dihydroxyindole-2-carboxylic acid	C04185
216.133	198.053	M+NH4	697	Vanillylmandelic acid	Endogenous;Food;Microbial Metabolites	216.133	POS	Vanillylmandelic acid	C05584
216.925	177.943	M+K	3306	Pyrophosphate	Endogenous;Food;Microbial Metabolites;TCM Ingredients;Toxins/Pollutant	216.925	POS	Pyrophosphate	C00013
218.001	195.053	M+Na	617	Salicyluric acid	Endogenous;Food;Microbial Metabolites	218.001	POS	Salicyluric acid	C07588
218.138	217.106	M+H	5819	N-a-Acetylcitrulline	Endogenous;Food	218.138	POS	N-a-Acetylcitrulline	C15532
218.962	180.046	M+K	5995	5-Methylthioribose	Endogenous;Food;Microbial Metabolites	218.962	POS	5-Methylthioribose	C03089
219.021	196.058	M+Na	3336	Galactonic acid	Endogenous;Food;Microbial Metabolites;Toxins/Pollutant	219.021	POS	Galactonic acid	C00880
220.079	197.105	M+Na	65	Metanephrine	Endogenous;Food;TCM Ingredients	220.079	POS	Metanephrine	C05588
221.007	198.053	M+Na	697	Vanillylmandelic acid	Endogenous;Food;Microbial Metabolites	221.007	POS	Vanillylmandelic acid	C05584
221.078	220.106	M+H	6006	N-Acetyl-b-glucosaminylamine	Endogenous;Food	221.078	POS	N-Acetyl-b-glucosaminylamine	C01239
221.12	220.106	M+H	6006	N-Acetyl-b-glucosaminylamine	Endogenous;Food	221.12	POS	N-Acetyl-b-glucosaminylamine	C01239
223.099	216.057	M+Li	7083	Bisnorbiotin	Endogenous;Food	223.099	POS	Bisnorbiotin	C20384
223.165	222.198	M+H	7048	Polyprenol	Endogenous;Food;Microbial Metabolites;Plant;TCM Ingredients;Toxins/Pollutant	223.165	POS	Farnesol	C06081
224.108	217.106	M+Li	5819	N-a-Acetylcitrulline	Endogenous;Food	224.108	POS	N-a-Acetylcitrulline	C15532
224.171	217.106	M+Li	5819	N-a-Acetylcitrulline	Endogenous;Food	224.171	POS	N-a-Acetylcitrulline	C15532
225.066	207.053	M+NH4	5916	4-(2-Aminophenyl)-2,4-dioxobutanoic acid	Endogenous;Food;Microbial Metabolites	225.066	POS	4-(2-Aminophenyl)-2,4-dioxobutanoic acid	C01252
226.174	187.168	M+K	3323	N1-Acetylspermidine	Endogenous;Food;Microbial Metabolites	226.174	POS	N1-Acetylspermidine	C00612
227.091	226.095	M+H	76	Porphobilinogen	Endogenous;Food;Microbial Metabolites;Plant;TCM Ingredients;Toxins/Pollutant	227.091	POS	Porphobilinogen	C00931
227.201	226.193	M+H	6424	Myristoleic acid	Endogenous;Food;Microbial Metabolites;Plant;TCM Ingredients	227.201	POS	Myristoleic acid	C08322
227.957	189.043	M+K	5683	Kynurenic acid	Endogenous;Food;Microbial Metabolites;Plant;TCM Ingredients;Toxins/Pollutant	227.957	POS	Kynurenic acid	C01717
227.96	189.043	M+K	5683	Kynurenic acid	Endogenous;Food;Microbial Metabolites;Plant;TCM Ingredients;Toxins/Pollutant	227.96	POS	Kynurenic acid	C01717
228.094	210.074	M+NH4	3344	Sedoheptulose	Endogenous;Food;Plant;TCM Ingredients	228.094	POS	Sedoheptulose	C08355
228.111	210.074	M+NH4	3344	Sedoheptulose	Endogenous;Food;Plant;TCM Ingredients	228.111	POS	Sedoheptulose	C08355
229.145	228.136	M+H	5882	Traumatic Acid	Endogenous;Food	229.145	POS	Traumatic acid	C16308
229.145	228.136	M+H	5882	Traumatic Acid	Endogenous;Food	229.145	POS	Traumatic acid	C16308
229.156	228.136	M+H	5882	Traumatic Acid	Endogenous;Food	229.156	POS	Traumatic acid	C16308
232.154	214.078	M+NH4	7084	Methyl bisnorbiotinyl ketone	Endogenous;Food	232.154	POS	Biotin sulfone	C20387
232.984	194.043	M+K	3331	Iduronic acid	Endogenous;Food;Plant	232.984	POS	Iduronic acid	C06472
233.08	226.095	M+Li	76	Porphobilinogen	Endogenous;Food;Microbial Metabolites;Plant;TCM Ingredients;Toxins/Pollutant	233.08	POS	Porphobilinogen	C00931
233.984	195.053	M+K	617	Salicyluric acid	Endogenous;Food;Microbial Metabolites	233.984	POS	Salicyluric acid	C07588
235.17	228.136	M+Li	5882	Traumatic Acid	Endogenous;Food	235.17	POS	Traumatic acid	C16308
237.116	214.078	M+Na	7084	Methyl bisnorbiotinyl ketone	Endogenous;Food	237.116	POS	Biotin sulfone	C20387
238.038	215.056	M+Na	5151	Glycerylphosphorylethanolamine	Endogenous;Food;Microbial Metabolites	238.038	POS	Glycerylphosphorylethanolamine	C01233
239.093	216.057	M+Na	7083	Bisnorbiotin	Endogenous;Food	239.093	POS	Bisnorbiotin	C20384
240.101	239.102	M+H	5106	7,8-dihydro-L-Biopterin	Endogenous;Food;Microbial Metabolites	240.101	POS	Dihydrobiopterin	C02953
240.101	239.102	M+H	5106	7,8-dihydro-L-Biopterin	Endogenous;Food;Microbial Metabolites	240.101	POS	Dihydrobiopterin	C02953
240.239	222.198	M+NH4	7048	Polyprenol	Endogenous;Food;Microbial Metabolites;Plant;TCM Ingredients;Toxins/Pollutant	240.239	POS	Farnesol	C06081
240.24	222.198	M+NH4	7048	Polyprenol	Endogenous;Food;Microbial Metabolites;Plant;TCM Ingredients;Toxins/Pollutant	240.24	POS	Farnesol	C06081
241.106	240.122	M+H	270	Homocarnosine	Endogenous;Food;Microbial Metabolites	241.106	POS	Homocarnosine	C00884
242.091	241.035	M+H	6548	1-alkenyl-2-acyl-glycerophosphoethanolamine	Endogenous;Food;Plant;Toxins/Pollutant	242.091	POS	PE(O-18:1(1Z)/20:4(5Z,8Z,11Z,14Z))	C00350
243.024	242.019	M+H	6020	Inositol cyclic phosphate	Endogenous;Food	243.024	POS	Inositol cyclic phosphate	C04299
243.16	204.147	M+K	6234	3-Hydroxy-N6,N6,N6-trimethyl-L-lysine	Endogenous;Food	243.16	POS	3-Hydroxy-N6,N6,N6-trimethyl-L-lysine	C01259
243.955	205.038	M+K	5841	Xanthurenic acid	Endogenous;Food;Microbial Metabolites;TCM Ingredients	243.955	POS	Xanthurenic acid	C02470
244.072	243.104	M+H	6255	Biotin amide	Endogenous;Food	244.072	POS	Biotin amide	C01893
244.156	243.104	M+H	6255	Biotin amide	Endogenous;Food	244.156	POS	Biotin amide	C01893
244.264	226.193	M+NH4	6424	Myristoleic acid	Endogenous;Food;Microbial Metabolites;Plant;TCM Ingredients	244.264	POS	Myristoleic acid	C08322
245.086	244.07	M+H	5734	Pseudouridine	Endogenous;Food;Microbial Metabolites;Plant	245.086	POS	Pseudouridine	C02067
245.124	244.07	M+H	5734	Pseudouridine	Endogenous;Food;Microbial Metabolites;Plant	245.124	POS	Pseudouridine	C02067
245.226	244.226	M+H	3369	N1-Acetylspermine	Endogenous;Food;Microbial Metabolites;Plant	245.226	POS	N1-Acetylspermine	C02567
245.226	244.226	M+H	3369	N1-Acetylspermine	Endogenous;Food;Microbial Metabolites;Plant	245.226	POS	N1-Acetylspermine	C02567
246.17	228.136	M+NH4	5882	Traumatic Acid	Endogenous;Food	246.17	POS	Traumatic acid	C16308
251.149	228.136	M+Na	5882	Traumatic Acid	Endogenous;Food	251.149	POS	Traumatic acid	C16308
252.106	251.102	M+H	3382	Deoxyadenosine	Endogenous;Food;Microbial Metabolites;Plant;TCM Ingredients;Toxins/Pollutant	252.106	POS	Deoxyadenosine	C00559
255.123	237.086	M+NH4	247	Biopterin	Endogenous;Food;TCM Ingredients	255.123	POS	Biopterin	C06313
255.124	237.086	M+NH4	247	Biopterin	Endogenous;Food;TCM Ingredients	255.124	POS	Biopterin	C06313
255.211	254.225	M+H	188	cis-9-palmitoleic acid	Endogenous;Food;Microbial Metabolites;Plant;TCM Ingredients	255.211	POS	Palmitoleic acid	C08362
255.231	254.225	M+H	188	cis-9-palmitoleic acid	Endogenous;Food;Microbial Metabolites;Plant;TCM Ingredients	255.231	POS	Palmitoleic acid	C08362
256.127	249.086	M+Li	6299	S-Acetyldihydrolipoamide	Endogenous;Food;Microbial Metabolites	256.127	POS	S-Acetyldihydrolipoamide	C01136
257.138	239.102	M+NH4	5106	7,8-dihydro-L-Biopterin	Endogenous;Food;Microbial Metabolites	257.138	POS	Dihydrobiopterin	C02953
257.175	239.102	M+NH4	5106	7,8-dihydro-L-Biopterin	Endogenous;Food;Microbial Metabolites	257.175	POS	Dihydrobiopterin	C02953
257.179	239.102	M+NH4	5106	7,8-dihydro-L-Biopterin	Endogenous;Food;Microbial Metabolites	257.179	POS	Dihydrobiopterin	C02953
258.141	251.102	M+Li	3382	Deoxyadenosine	Endogenous;Food;Microbial Metabolites;Plant;TCM Ingredients;Toxins/Pollutant	258.141	POS	Deoxyadenosine	C00559
258.179	240.122	M+NH4	270	Homocarnosine	Endogenous;Food;Microbial Metabolites	258.179	POS	Homocarnosine	C00884
258.184	240.122	M+NH4	270	Homocarnosine	Endogenous;Food;Microbial Metabolites	258.184	POS	Homocarnosine	C00884
259.179	258.183	M+H	5833	Tetradecanedioic acid	Endogenous;Food;TCM Ingredients	259.179	POS	Tetradecanedioic acid	C11002
259.189	258.183	M+H	5833	Tetradecanedioic acid	Endogenous;Food;TCM Ingredients	259.189	POS	Tetradecanedioic acid	C11002
260.036	259.036	M+H	5571	Glucosamine 6-sulfate	Endogenous;Food	260.036	POS	Glucosamine 6-sulfate	C04132
261.133	243.104	M+NH4	6255	Biotin amide	Endogenous;Food	261.133	POS	Biotin amide	C01893
261.219	254.225	M+Li	188	cis-9-palmitoleic acid	Endogenous;Food;Microbial Metabolites;Plant;TCM Ingredients	261.219	POS	Palmitoleic acid	C08362
262.058	261.059	M+H	6284	Aminoparathion	Endogenous;Food	262.058	POS	Aminoparathion	C06605
262.086	261.059	M+H	6284	Aminoparathion	Endogenous;Food	262.086	POS	Aminoparathion	C06605
262.254	244.226	M+NH4	3369	N1-Acetylspermine	Endogenous;Food;Microbial Metabolites;Plant	262.254	POS	N1-Acetylspermine	C02567
263.098	240.122	M+Na	270	Homocarnosine	Endogenous;Food;Microbial Metabolites	263.098	POS	Homocarnosine	C00884
264.037	241.035	M+Na	6548	1-alkenyl-2-acyl-glycerophosphoethanolamine	Endogenous;Food;Plant;Toxins/Pollutant	264.037	POS	PE(O-18:1(1Z)/20:4(5Z,8Z,11Z,14Z))	C00350
265.118	258.085	M+Li	6626	ribosylimidazoleacetic acid	Endogenous;Food	265.118	POS	Imidazoleacetic acid riboside	C05131
266.113	243.104	M+Na	6255	Biotin amide	Endogenous;Food	266.113	POS	Biotin amide	C01893
266.92	265.959	M+H	153	2,3-Diphospho-D-Glyceric Acid	Endogenous;Food;Microbial Metabolites	266.92	POS	2,3-Diphosphoglyceric acid	C01159
267.059	260.03	M+Li	5223	Myoinositol 1-phosphate	Endogenous;Food;Microbial Metabolites	267.059	POS	Myo-inositol 1-phosphate	C01177
268.085	267.097	M+H	3395	Deoxyguanosine	Endogenous;Food;Microbial Metabolites;Plant;TCM Ingredients	268.085	POS	Deoxyguanosine	C00330
268.094	267.097	M+H	3395	Deoxyguanosine	Endogenous;Food;Microbial Metabolites;Plant;TCM Ingredients	268.094	POS	Deoxyguanosine	C00330
269.138	251.102	M+NH4	3382	Deoxyadenosine	Endogenous;Food;Microbial Metabolites;Plant;TCM Ingredients;Toxins/Pollutant	269.138	POS	Deoxyadenosine	C00559
269.992	269.03	M+H	3396	N-Acetyl-L-glutamate 5-phosphate	Endogenous;Food;Microbial Metabolites	269.992	POS	N-Acetyl-L-glutamyl 5-phosphate	C04133
272.264	254.225	M+NH4	188	cis-9-palmitoleic acid	Endogenous;Food;Microbial Metabolites;Plant;TCM Ingredients	272.264	POS	Palmitoleic acid	C08362
276.119	258.085	M+NH4	6626	ribosylimidazoleacetic acid	Endogenous;Food	276.119	POS	Imidazoleacetic acid riboside	C05131
276.172	258.183	M+NH4	5833	Tetradecanedioic acid	Endogenous;Food;TCM Ingredients	276.172	POS	Tetradecanedioic acid	C11002
277.196	254.225	M+Na	188	cis-9-palmitoleic acid	Endogenous;Food;Microbial Metabolites;Plant;TCM Ingredients	277.196	POS	Palmitoleic acid	C08362
279.09	261.059	M+NH4	6284	Aminoparathion	Endogenous;Food	279.09	POS	Aminoparathion	C06605
280.092	273.107	M+Li	6591	4a-peroxy-tetrahydrobiopterin	Endogenous;Food	280.092	POS	4a-Hydroxytetrahydrobiopterin	C15522
282.038	259.036	M+Na	5571	Glucosamine 6-sulfate	Endogenous;Food	282.038	POS	Glucosamine 6-sulfate	C04132
283.055	260.03	M+Na	5223	Myoinositol 1-phosphate	Endogenous;Food;Microbial Metabolites	283.055	POS	Myo-inositol 1-phosphate	C01177
283.153	244.226	M+K	3369	N1-Acetylspermine	Endogenous;Food;Microbial Metabolites;Plant	283.153	POS	N1-Acetylspermine	C02567
283.264	282.256	M+H	3407	Vaccenic acid	Endogenous;Food;Microbial Metabolites;Plant;TCM Ingredients	283.264	POS	Vaccenic acid	C08367
283.978	265.959	M+NH4	153	2,3-Diphospho-D-Glyceric Acid	Endogenous;Food;Microbial Metabolites	283.978	POS	2,3-Diphosphoglyceric acid	C01159
284.16	283.121	M+H	6955	Morphinone	Endogenous;Food;Plant	284.16	POS	Morphinone	C01735
285.096	284.076	M+H	3408	Xanthosine	Endogenous;Food;Microbial Metabolites;Plant;TCM Ingredients	285.096	POS	Xanthosine	C01762
285.197	284.214	M+H	6513	11-cis-Retinaldehyde	Endogenous;Food	285.197	POS	11-cis-Retinaldehyde	C02110
285.208	284.214	M+H	6513	11-cis-Retinaldehyde	Endogenous;Food	285.208	POS	11-cis-Retinaldehyde	C02110
287.1	269.03	M+NH4	3396	N-Acetyl-L-glutamate 5-phosphate	Endogenous;Food;Microbial Metabolites	287.1	POS	N-Acetyl-L-glutamyl 5-phosphate	C04133
287.237	286.214	M+H	5642	Hexadecanedioic acid	Endogenous;Food;Plant;TCM Ingredients	287.237	POS	Hexadecanedioic acid	C19615
287.238	286.214	M+H	5642	Hexadecanedioic acid	Endogenous;Food;Plant;TCM Ingredients	287.238	POS	Hexadecanedioic acid	C19615
287.277	286.237	M+H	6525	N1,N12-Diacetylspermine	Endogenous;Food;Microbial Metabolites	287.277	POS	N1,N12-Diacetylspermine	C03413
288.157	281.112	M+Li	6888	1-Methyladenosine	Endogenous;Food;Microbial Metabolites	288.157	POS	1-Methyladenosine	C02494
288.946	265.959	M+Na	153	2,3-Diphospho-D-Glyceric Acid	Endogenous;Food;Microbial Metabolites	288.946	POS	2,3-Diphosphoglyceric acid	C01159
289.293	282.256	M+Li	3407	Vaccenic acid	Endogenous;Food;Microbial Metabolites;Plant;TCM Ingredients	289.293	POS	Vaccenic acid	C08367
291.071	284.076	M+Li	3408	Xanthosine	Endogenous;Food;Microbial Metabolites;Plant;TCM Ingredients	291.071	POS	Xanthosine	C01762
291.219	290.225	M+H	2797	Androsterone	Endogenous;Food;Microbial Metabolites;TCM Ingredients	291.219	POS	Androsterone	C00523
293.18	286.157	M+Li	2579	2-Hydroxyestrone	Endogenous;Food	293.18	POS	2-Hydroxyestrone	C05298
293.183	286.157	M+Li	2579	2-Hydroxyestrone	Endogenous;Food	293.183	POS	2-Hydroxyestrone	C05298
293.196	286.157	M+Li	2579	2-Hydroxyestrone	Endogenous;Food	293.196	POS	2-Hydroxyestrone	C05298
293.286	292.24	M+H	5372	3a,17a-Dihydroxy-5b-androstane	Endogenous;Food	293.286	POS	3a,17a-Dihydroxy-5b-androstane	C07632
297.145	258.183	M+K	5833	Tetradecanedioic acid	Endogenous;Food;TCM Ingredients	297.145	POS	Tetradecanedioic acid	C11002
297.168	258.183	M+K	5833	Tetradecanedioic acid	Endogenous;Food;TCM Ingredients	297.168	POS	Tetradecanedioic acid	C11002
297.28	296.308	M+H	415	Thromboxane	Endogenous;Food	297.28	POS	Thromboxane	C02198
298.141	297.107	M+H	6324	1-Methylguanosine	Endogenous;Food	298.141	POS	1-Methylguanosine	C04545
299.145	281.112	M+NH4	6888	1-Methyladenosine	Endogenous;Food;Microbial Metabolites	299.145	POS	1-Methyladenosine	C02494
299.168	281.112	M+NH4	6888	1-Methyladenosine	Endogenous;Food;Microbial Metabolites	299.168	POS	1-Methyladenosine	C02494
299.295	298.287	M+H	4294	Tuberculostearic acid	Endogenous;Food;Microbial Metabolites;TCM Ingredients	299.295	POS	Tuberculostearic acid	C16794
299.296	298.287	M+H	4294	Tuberculostearic acid	Endogenous;Food;Microbial Metabolites;TCM Ingredients	299.296	POS	Tuberculostearic acid	C16794
300.291	299.282	M+H	392	Sphingosine	Endogenous;Food;Microbial Metabolites	300.291	POS	Sphingosine	C00319
301.146	283.121	M+NH4	6955	Morphinone	Endogenous;Food;Plant	301.146	POS	Morphinone	C01735
301.158	283.121	M+NH4	6955	Morphinone	Endogenous;Food;Plant	301.158	POS	Morphinone	C01735
303.167	302.188	M+H	6990	19-Hydroxyandrost-4-ene-3,17-dione	Endogenous;Food	303.167	POS	19-Hydroxyandrost-4-ene-3,17-dione	C05290
303.227	302.225	M+H	6966	Retinyl ester	Endogenous;Food	303.227	POS	Retinyl ester	C02075
304.297	286.214	M+NH4	5642	Hexadecanedioic acid	Endogenous;Food;Plant;TCM Ingredients	304.297	POS	Hexadecanedioic acid	C19615
304.962	265.959	M+K	153	2,3-Diphospho-D-Glyceric Acid	Endogenous;Food;Microbial Metabolites	304.962	POS	2,3-Diphosphoglyceric acid	C01159
305.249	304.204	M+H	5341	16a-Hydroxydehydroisoandrosterone	Endogenous;Food	305.249	POS	16a-Hydroxydehydroisoandrosterone	C05139
306.039	267.097	M+K	3395	Deoxyguanosine	Endogenous;Food;Microbial Metabolites;Plant;TCM Ingredients	306.039	POS	Deoxyguanosine	C00330
306.252	299.282	M+Li	392	Sphingosine	Endogenous;Food;Microbial Metabolites	306.252	POS	Sphingosine	C00319
308.247	290.225	M+NH4	2797	Androsterone	Endogenous;Food;Microbial Metabolites;TCM Ingredients	308.247	POS	Androsterone	C00523
308.265	290.225	M+NH4	2797	Androsterone	Endogenous;Food;Microbial Metabolites;TCM Ingredients	308.265	POS	Androsterone	C00523
311.187	304.204	M+Li	5341	16a-Hydroxydehydroisoandrosterone	Endogenous;Food	311.187	POS	16a-Hydroxydehydroisoandrosterone	C05139
313.136	295.057	M+NH4	6097	5-Aminoimidazole ribonucleotide	Endogenous;Food;Microbial Metabolites;Plant;TCM Ingredients	313.136	POS	5-Aminoimidazole ribonucleotide	C03373
313.185	290.225	M+Na	2797	Androsterone	Endogenous;Food;Microbial Metabolites;TCM Ingredients	313.185	POS	Androsterone	C00523
314.034	313.068	M+H	3442	2-(Formamido)-N1-(5-phospho-D-ribosyl)acetamidine	Endogenous;Food;Microbial Metabolites	314.034	POS	2-(Formamido)-N1-(5-phospho-D-ribosyl)acetamidine	C04640
314.043	313.068	M+H	3442	2-(Formamido)-N1-(5-phospho-D-ribosyl)acetamidine	Endogenous;Food;Microbial Metabolites	314.043	POS	2-(Formamido)-N1-(5-phospho-D-ribosyl)acetamidine	C04640
315.202	292.24	M+Na	5372	3a,17a-Dihydroxy-5b-androstane	Endogenous;Food	315.202	POS	3a,17a-Dihydroxy-5b-androstane	C07632
315.254	292.24	M+Na	5372	3a,17a-Dihydroxy-5b-androstane	Endogenous;Food	315.254	POS	3a,17a-Dihydroxy-5b-androstane	C07632
315.257	292.24	M+Na	5372	3a,17a-Dihydroxy-5b-androstane	Endogenous;Food	315.257	POS	3a,17a-Dihydroxy-5b-androstane	C07632
317.206	316.24	M+H	2125	(20S)-20-hydroxypregn-4-en-3-one	Endogenous;Food;TCM Ingredients	317.206	POS	20a-Dihydroprogesterone	C04042
317.25	316.24	M+H	2125	(20S)-20-hydroxypregn-4-en-3-one	Endogenous;Food;TCM Ingredients	317.25	POS	20a-Dihydroprogesterone	C04042
319.264	318.219	M+H	3449	Leukotriene A4	Endogenous;Food;Microbial Metabolites	319.264	POS	Leukotriene A4	C00909
320.098	313.068	M+Li	3442	2-(Formamido)-N1-(5-phospho-D-ribosyl)acetamidine	Endogenous;Food;Microbial Metabolites	320.098	POS	2-(Formamido)-N1-(5-phospho-D-ribosyl)acetamidine	C04640
320.267	302.225	M+NH4	6966	Retinyl ester	Endogenous;Food	320.267	POS	Retinyl ester	C02075
321.278	298.287	M+Na	4294	Tuberculostearic acid	Endogenous;Food;Microbial Metabolites;TCM Ingredients	321.278	POS	Tuberculostearic acid	C16794
322.263	304.204	M+NH4	5341	16a-Hydroxydehydroisoandrosterone	Endogenous;Food	322.263	POS	16a-Hydroxydehydroisoandrosterone	C05139
322.273	304.204	M+NH4	5341	16a-Hydroxydehydroisoandrosterone	Endogenous;Food	322.273	POS	16a-Hydroxydehydroisoandrosterone	C05139
325.196	324.153	M+H	5576	Galactosylhydroxylysine	Endogenous;Food	325.196	POS	Galactosylhydroxylysine	C05547
325.224	318.219	M+Li	3449	Leukotriene A4	Endogenous;Food;Microbial Metabolites	325.224	POS	Leukotriene A4	C00909
327.099	309.106	M+NH4	5739	N-Acetyl-a-neuraminic acid	Endogenous;Food;Microbial Metabolites	327.099	POS	N-Acetyl-a-neuraminic acid	C19909
329.207	290.225	M+K	2797	Androsterone	Endogenous;Food;Microbial Metabolites;TCM Ingredients	329.207	POS	Androsterone	C00523
330.195	329.163	M+H	6967	(S)-Reticuline	Endogenous;Food;Plant;TCM Ingredients	330.195	POS	(S)-Reticuline	C02105
331.107	313.068	M+NH4	3442	2-(Formamido)-N1-(5-phospho-D-ribosyl)acetamidine	Endogenous;Food;Microbial Metabolites	331.107	POS	2-(Formamido)-N1-(5-phospho-D-ribosyl)acetamidine	C04640
331.224	330.219	M+H	5089	Deoxycorticosterone	Endogenous;Food;TCM Ingredients;Toxins/Pollutant	331.224	POS	Deoxycorticosterone	C03205
331.266	330.219	M+H	5089	Deoxycorticosterone	Endogenous;Food;TCM Ingredients;Toxins/Pollutant	331.266	POS	Deoxycorticosterone	C03205
334.286	316.24	M+NH4	2125	(20S)-20-hydroxypregn-4-en-3-one	Endogenous;Food;TCM Ingredients	334.286	POS	20a-Dihydroprogesterone	C04042
336.279	318.219	M+NH4	3449	Leukotriene A4	Endogenous;Food;Microbial Metabolites	336.279	POS	Leukotriene A4	C00909
336.938	335.913	M+H	7020	Selenocystine	Endogenous;Food	336.938	POS	Selenocystine	C05704
337.199	336.23	M+H	407	PGA1	Endogenous;Food;TCM Ingredients	337.199	POS	Prostaglandin A1	C04685
337.271	336.23	M+H	407	PGA1	Endogenous;Food;TCM Ingredients	337.271	POS	Prostaglandin A1	C04685
337.281	336.23	M+H	407	PGA1	Endogenous;Food;TCM Ingredients	337.281	POS	Prostaglandin A1	C04685
338.084	337.094	M+H	7068	S-(Hydroxymethyl)glutathione	Endogenous;Food;Microbial Metabolites	338.084	POS	S-(Hydroxymethyl)glutathione	C14180
339.207	332.235	M+Li	5304	16-a-Hydroxypregnenolone	Endogenous;Food;Microbial Metabolites	339.207	POS	16-a-Hydroxypregnenolone	C06390
339.243	332.235	M+Li	5304	16-a-Hydroxypregnenolone	Endogenous;Food;Microbial Metabolites	339.243	POS	16-a-Hydroxypregnenolone	C06390
342.108	335.133	M+Li	5476	Aspartylglycosamine	Endogenous;Food	342.108	POS	Aspartylglycosamine	C04540
343.264	336.23	M+Li	407	PGA1	Endogenous;Food;TCM Ingredients	343.264	POS	Prostaglandin A1	C04685
343.287	336.23	M+Li	407	PGA1	Endogenous;Food;TCM Ingredients	343.287	POS	Prostaglandin A1	C04685
344.099	337.094	M+Li	7068	S-(Hydroxymethyl)glutathione	Endogenous;Food;Microbial Metabolites	344.099	POS	S-(Hydroxymethyl)glutathione	C14180
347.219	346.214	M+H	5088	Cortexolone	Endogenous;Food;Microbial Metabolites;TCM Ingredients	347.219	POS	Cortexolone	C05488
348.221	330.219	M+NH4	5089	Deoxycorticosterone	Endogenous;Food;TCM Ingredients;Toxins/Pollutant	348.221	POS	Deoxycorticosterone	C03205
348.297	330.219	M+NH4	5089	Deoxycorticosterone	Endogenous;Food;TCM Ingredients;Toxins/Pollutant	348.297	POS	Deoxycorticosterone	C03205
349.283	310.287	M+K	6563	2E-Eicosenoic acid	Endogenous;Food;Plant;TCM Ingredients	349.283	POS	Eicosenoic acid	C16526
350.295	332.235	M+NH4	5304	16-a-Hydroxypregnenolone	Endogenous;Food;Microbial Metabolites	350.295	POS	16-a-Hydroxypregnenolone	C06390
352.292	334.251	M+NH4	5840	Tetrahydrodeoxycorticosterone	Endogenous;Food;TCM Ingredients	352.292	POS	Tetrahydrodeoxycorticosterone	C13713
353.264	352.225	M+H	3495	PGH2	Endogenous;Food	353.264	POS	Prostaglandin H2	C00427
355.259	332.235	M+Na	5304	16-a-Hydroxypregnenolone	Endogenous;Food;Microbial Metabolites	355.259	POS	16-a-Hydroxypregnenolone	C06390
357.279	356.256	M+H	3503	PGF1&alpha;	Endogenous;Food;TCM Ingredients	357.279	POS	Prostaglandin F1a	C06475
357.28	356.256	M+H	3503	PGF1&alpha;	Endogenous;Food;TCM Ingredients	357.28	POS	Prostaglandin F1a	C06475
357.298	356.256	M+H	3503	PGF1&alpha;	Endogenous;Food;TCM Ingredients	357.298	POS	Prostaglandin F1a	C06475
359.28	352.225	M+Li	3495	PGH2	Endogenous;Food	359.28	POS	Prostaglandin H2	C00427
359.288	352.225	M+Li	3495	PGH2	Endogenous;Food	359.288	POS	Prostaglandin H2	C00427
361.175	354.147	M+Li	3501	S-Adenosylmethioninamine	Endogenous;Food;Microbial Metabolites	361.175	POS	S-Adenosylmethioninamine	C01137
361.209	354.147	M+Li	3501	S-Adenosylmethioninamine	Endogenous;Food;Microbial Metabolites	361.209	POS	S-Adenosylmethioninamine	C01137
362.269	344.199	M+NH4	7003	11-Dehydrocorticosterone	Endogenous;Food;TCM Ingredients	362.269	POS	11-Dehydrocorticosterone	C05490
364.215	346.214	M+NH4	5088	Cortexolone	Endogenous;Food;Microbial Metabolites;TCM Ingredients	364.215	POS	Cortexolone	C05488
365.228	364.225	M+H	3173	Dihydrocortisol	Endogenous;Food	365.228	POS	Dihydrocortisol	C05471
367.333	366.35	M+H	262	Nervonic acid	Endogenous;Food;Plant;TCM Ingredients	367.333	POS	Nervonic acid	C08323
368.275	350.246	M+NH4	5267	Tetrahydrocorticosterone	Endogenous;Food;Microbial Metabolites	368.275	POS	Tetrahydrocorticosterone	C05476
369.164	351.117	M+NH4	5751	N-Acetyl-7-O-acetylneuraminic acid	Endogenous;Food	369.164	POS	N-Acetyl-7-O-acetylneuraminic acid	C04016
370.293	352.225	M+NH4	3495	PGH2	Endogenous;Food	370.293	POS	Prostaglandin H2	C00427
371.207	370.236	M+H	422	TXB2	Endogenous;Food	371.207	POS	Thromboxane B2	C05963
372.144	354.147	M+NH4	3501	S-Adenosylmethioninamine	Endogenous;Food;Microbial Metabolites	372.144	POS	S-Adenosylmethioninamine	C01137
373.273	366.241	M+Li	1914	Tetrahydrocortisol	Endogenous;Food	373.273	POS	Tetrahydrocortisol	C05465
374.254	356.256	M+NH4	3503	PGF1&alpha;	Endogenous;Food;TCM Ingredients	374.254	POS	Prostaglandin F1a	C06475
375.218	352.225	M+Na	3495	PGH2	Endogenous;Food	375.218	POS	Prostaglandin H2	C00427
377.205	370.236	M+Li	422	TXB2	Endogenous;Food	377.205	POS	Thromboxane B2	C05963
377.257	376.298	M+H	5685	Isolithocholic acid	Endogenous;Food;TCM Ingredients	377.257	POS	Isolithocholic acid	C17658
377.264	376.298	M+H	5685	Isolithocholic acid	Endogenous;Food;TCM Ingredients	377.264	POS	Isolithocholic acid	C17658
377.267	376.298	M+H	5685	Isolithocholic acid	Endogenous;Food;TCM Ingredients	377.267	POS	Isolithocholic acid	C17658
378.91	339.996	M+K	5964	D-Fructose 2,6-bisphosphate	Endogenous;Food;Microbial Metabolites;Plant	378.91	POS	D-Fructose 2,6-bisphosphate	C00665
379.246	356.256	M+Na	3503	PGF1&alpha;	Endogenous;Food;TCM Ingredients	379.246	POS	Prostaglandin F1a	C06475
379.283	356.256	M+Na	3503	PGF1&alpha;	Endogenous;Food;TCM Ingredients	379.283	POS	Prostaglandin F1a	C06475
379.285	356.256	M+Na	3503	PGF1&alpha;	Endogenous;Food;TCM Ingredients	379.285	POS	Prostaglandin F1a	C06475
382.213	364.225	M+NH4	3173	Dihydrocortisol	Endogenous;Food	382.213	POS	Dihydrocortisol	C05471
382.224	381.264	M+H	3512	Sphinganine-phosphate	Endogenous;Food;Microbial Metabolites;Plant	382.224	POS	Sphinganine 1-phosphate	C01120
382.272	381.264	M+H	3512	Sphinganine-phosphate	Endogenous;Food;Microbial Metabolites;Plant	382.272	POS	Sphinganine 1-phosphate	C01120
383.183	344.199	M+K	7003	11-Dehydrocorticosterone	Endogenous;Food;TCM Ingredients	383.183	POS	11-Dehydrocorticosterone	C05490
383.317	376.298	M+Li	5685	Isolithocholic acid	Endogenous;Food;TCM Ingredients	383.317	POS	Isolithocholic acid	C17658
384.303	366.241	M+NH4	1914	Tetrahydrocortisol	Endogenous;Food	384.303	POS	Tetrahydrocortisol	C05465
384.37	366.35	M+NH4	262	Nervonic acid	Endogenous;Food;Plant;TCM Ingredients	384.37	POS	Nervonic acid	C08323
385.224	346.214	M+K	5088	Cortexolone	Endogenous;Food;Microbial Metabolites;TCM Ingredients	385.224	POS	Cortexolone	C05488
386.25	368.256	M+NH4	3174	Cortol	Endogenous;Food	386.25	POS	Cortol	C05482
386.276	368.256	M+NH4	3174	Cortol	Endogenous;Food	386.276	POS	Cortol	C05482
387.193	364.225	M+Na	3173	Dihydrocortisol	Endogenous;Food	387.193	POS	Dihydrocortisol	C05471
387.201	364.225	M+Na	3173	Dihydrocortisol	Endogenous;Food	387.201	POS	Dihydrocortisol	C05471
388.244	381.264	M+Li	3512	Sphinganine-phosphate	Endogenous;Food;Microbial Metabolites;Plant	388.244	POS	Sphinganine 1-phosphate	C01120
389.236	366.241	M+Na	1914	Tetrahydrocortisol	Endogenous;Food	389.236	POS	Tetrahydrocortisol	C05465
391.226	368.256	M+Na	3174	Cortol	Endogenous;Food	391.226	POS	Cortol	C05482
393.227	370.236	M+Na	422	TXB2	Endogenous;Food	393.227	POS	Thromboxane B2	C05963
395.223	356.256	M+K	3503	PGF1&alpha;	Endogenous;Food;TCM Ingredients	395.223	POS	Prostaglandin F1a	C06475
395.246	356.256	M+K	3503	PGF1&alpha;	Endogenous;Food;TCM Ingredients	395.246	POS	Prostaglandin F1a	C06475
398.324	397.334	M+H	3517	Solanidine	Endogenous;Food;Plant;TCM Ingredients	398.324	POS	Solanidine	C06543
398.384	397.334	M+H	3517	Solanidine	Endogenous;Food;Plant;TCM Ingredients	398.384	POS	Solanidine	C06543
399.239	376.298	M+Na	5685	Isolithocholic acid	Endogenous;Food;TCM Ingredients	399.239	POS	Isolithocholic acid	C17658
399.31	392.293	M+Li	5350	3b,7a-Dihydroxy-5b-cholanoic acid	Endogenous;Food;Plant;TCM Ingredients	399.31	POS	3b,7a-Dihydroxy-5b-cholanoic acid	C17660
399.315	398.355	M+H	6087	4a-Methyl zymosterol	Endogenous;Food;Microbial Metabolites	399.315	POS	4a-Methylzymosterol	C05103
404.237	381.264	M+Na	3512	Sphinganine-phosphate	Endogenous;Food;Microbial Metabolites;Plant	404.237	POS	Sphinganine 1-phosphate	C01120
405.241	404.256	M+H	5436	7a,12a-Dihydroxy-3-oxo-4-cholenoic acid	Endogenous;Food;Plant	405.241	POS	7a,12a-Dihydroxy-3-oxo-4-cholenoic acid	C15568
405.28	404.256	M+H	5436	7a,12a-Dihydroxy-3-oxo-4-cholenoic acid	Endogenous;Food;Plant	405.28	POS	7a,12a-Dihydroxy-3-oxo-4-cholenoic acid	C15568
405.38	398.355	M+Li	6087	4a-Methyl zymosterol	Endogenous;Food;Microbial Metabolites	405.38	POS	4a-Methylzymosterol	C05103
407.325	406.272	M+H	5380	7-ketodeoxycholic acid	Endogenous;Food	407.325	POS	7-Ketodeoxycholic acid	C04643
409.172	370.236	M+K	422	TXB2	Endogenous;Food	409.172	POS	Thromboxane B2	C05963
409.267	408.288	M+H	5353	3a,6a,7b-Trihydroxy-5b-cholanoic acid	Endogenous;Food;Plant	409.267	POS	3a,6a,7b-Trihydroxy-5b-cholanoic acid	C17727
413.255	406.272	M+Li	5380	7-ketodeoxycholic acid	Endogenous;Food	413.255	POS	7-Ketodeoxycholic acid	C04643
415.269	408.288	M+Li	5353	3a,6a,7b-Trihydroxy-5b-cholanoic acid	Endogenous;Food;Plant	415.269	POS	3a,6a,7b-Trihydroxy-5b-cholanoic acid	C17727
416.38	398.355	M+NH4	6087	4a-Methyl zymosterol	Endogenous;Food;Microbial Metabolites	416.38	POS	4a-Methylzymosterol	C05103
420.312	397.334	M+Na	3517	Solanidine	Endogenous;Food;Plant;TCM Ingredients	420.312	POS	Solanidine	C06543
421.309	398.355	M+Na	6087	4a-Methyl zymosterol	Endogenous;Food;Microbial Metabolites	421.309	POS	4a-Methylzymosterol	C05103
423.255	384.339	M+K	3898	Cholestenone	Endogenous;Food;Plant;TCM Ingredients	423.255	POS	Cholestenone	C00599
424.262	406.272	M+NH4	5380	7-ketodeoxycholic acid	Endogenous;Food	424.262	POS	7-Ketodeoxycholic acid	C04643
424.34	406.272	M+NH4	5380	7-ketodeoxycholic acid	Endogenous;Food	424.34	POS	7-Ketodeoxycholic acid	C04643
426.356	408.288	M+NH4	5353	3a,6a,7b-Trihydroxy-5b-cholanoic acid	Endogenous;Food;Plant	426.356	POS	3a,6a,7b-Trihydroxy-5b-cholanoic acid	C17727
427.202	426.202	M+H	5925	Dolichyl phosphate D-mannose	Endogenous;Food;Microbial Metabolites	427.202	POS	Dolichyl phosphate D-mannose	C03862
427.27	404.256	M+Na	5436	7a,12a-Dihydroxy-3-oxo-4-cholenoic acid	Endogenous;Food;Plant	427.27	POS	7a,12a-Dihydroxy-3-oxo-4-cholenoic acid	C15568
427.362	426.386	M+H	3530	(S)-2,3-epoxysqualene	Endogenous;Food;Microbial Metabolites;Plant	427.362	POS	(S)-2,3-Epoxysqualene	C01054
427.365	426.386	M+H	3530	(S)-2,3-epoxysqualene	Endogenous;Food;Microbial Metabolites;Plant	427.365	POS	(S)-2,3-Epoxysqualene	C01054
428.37	410.355	M+NH4	5952	4,4-Dimethylcholesta-8,14,24-trienol	Endogenous;Food;Microbial Metabolites	428.37	POS	4,4-Dimethylcholesta-8,14,24-trienol	C11455
429.276	406.272	M+Na	5380	7-ketodeoxycholic acid	Endogenous;Food	429.276	POS	7-Ketodeoxycholic acid	C04643
431.247	408.288	M+Na	5353	3a,6a,7b-Trihydroxy-5b-cholanoic acid	Endogenous;Food;Plant	431.247	POS	3a,6a,7b-Trihydroxy-5b-cholanoic acid	C17727
431.28	424.282	M+Li	5388	3a,6b,7a,12a-Tetrahydroxy-5b-cholanoic acid	Endogenous;Food	431.28	POS	3a,6b,7a,12a-Tetrahydroxy-5b-cholanoic acid	C01094
432.397	414.386	M+NH4	6135	4,4-Dimethyl-5a-cholesta-8,24-dien-3-b-ol	Endogenous;Food;Microbial Metabolites	432.397	POS	4,4-Dimethyl-5a-cholesta-8,24-dien-3-b-ol	C05108
433.351	410.391	M+Na	197	Squalene	Endogenous;Food;Microbial Metabolites;Plant;TCM Ingredients	433.351	POS	Squalene	C00751
434.293	433.319	M+H	5666	Lithocholic acid glycine conjugate	Endogenous;Food;Microbial Metabolites	434.293	POS	Lithocholic acid glycine conjugate	C15557
436.284	397.334	M+K	3517	Solanidine	Endogenous;Food;Plant;TCM Ingredients	436.284	POS	Solanidine	C06543
437.279	398.355	M+K	6087	4a-Methyl zymosterol	Endogenous;Food;Microbial Metabolites	437.279	POS	4a-Methylzymosterol	C05103
440.243	439.239	M+H	3536	Leukotriene E4	Endogenous;Food	440.243	POS	Leukotriene E4	C05952
440.309	433.319	M+Li	5666	Lithocholic acid glycine conjugate	Endogenous;Food;Microbial Metabolites	440.309	POS	Lithocholic acid glycine conjugate	C15557
441.289	402.35	M+K	6487	27-Hydroxycholesterol	Endogenous;Food	441.289	POS	27-Hydroxycholesterol	C06340
442.299	424.282	M+NH4	5388	3a,6b,7a,12a-Tetrahydroxy-5b-cholanoic acid	Endogenous;Food	442.299	POS	3a,6b,7a,12a-Tetrahydroxy-5b-cholanoic acid	C01094
443.265	404.256	M+K	5436	7a,12a-Dihydroxy-3-oxo-4-cholenoic acid	Endogenous;Food;Plant	443.265	POS	7a,12a-Dihydroxy-3-oxo-4-cholenoic acid	C15568
443.336	442.345	M+H	6062	4a-Carboxy-4b-methyl-5a-cholesta-8,24-dien-3b-ol	Endogenous;Food;Plant	443.336	POS	4a-Carboxy-4b-methyl-5a-cholesta-8,24-dien-3b-ol	C15808
444.27	426.202	M+NH4	5925	Dolichyl phosphate D-mannose	Endogenous;Food;Microbial Metabolites	444.27	POS	Dolichyl phosphate D-mannose	C03862
445.281	406.272	M+K	5380	7-ketodeoxycholic acid	Endogenous;Food	445.281	POS	7-Ketodeoxycholic acid	C04643
446.284	439.239	M+Li	3536	Leukotriene E4	Endogenous;Food	446.284	POS	Leukotriene E4	C05952
446.286	439.239	M+Li	3536	Leukotriene E4	Endogenous;Food	446.286	POS	Leukotriene E4	C05952
449.268	410.355	M+K	5952	4,4-Dimethylcholesta-8,14,24-trienol	Endogenous;Food;Microbial Metabolites	449.268	POS	4,4-Dimethylcholesta-8,14,24-trienol	C11455
449.354	442.345	M+Li	6062	4a-Carboxy-4b-methyl-5a-cholesta-8,24-dien-3b-ol	Endogenous;Food;Plant	449.354	POS	4a-Carboxy-4b-methyl-5a-cholesta-8,24-dien-3b-ol	C15808
450.302	449.314	M+H	5604	Deoxycholic acid glycine conjugate	Endogenous;Food;Microbial Metabolites;TCM Ingredients	450.302	POS	Deoxycholic acid glycine conjugate	C05464
450.312	449.314	M+H	5604	Deoxycholic acid glycine conjugate	Endogenous;Food;Microbial Metabolites;TCM Ingredients	450.312	POS	Deoxycholic acid glycine conjugate	C05464
451.305	433.319	M+NH4	5666	Lithocholic acid glycine conjugate	Endogenous;Food;Microbial Metabolites	451.305	POS	Lithocholic acid glycine conjugate	C15557
453.335	414.386	M+K	6135	4,4-Dimethyl-5a-cholesta-8,24-dien-3-b-ol	Endogenous;Food;Microbial Metabolites	453.335	POS	4,4-Dimethyl-5a-cholesta-8,24-dien-3-b-ol	C05108
456.302	449.314	M+Li	5604	Deoxycholic acid glycine conjugate	Endogenous;Food;Microbial Metabolites;TCM Ingredients	456.302	POS	Deoxycholic acid glycine conjugate	C05464
457.351	434.34	M+Na	5348	3a,7a-Dihydroxycoprostanic acid	Endogenous;Food	457.351	POS	3a,7a-Dihydroxycoprostanic acid	C04554
459.3	436.355	M+Na	6095	5-b-Cholestane-3a-7-tetraol	Endogenous;Food	459.3	POS	27-Deoxy-5b-cyprinol	C05446
462.302	461.335	M+H	5574	Glucosylsphingosine	Endogenous;Food	462.302	POS	Glucosylsphingosine	C03108
463.282	424.282	M+K	5388	3a,6b,7a,12a-Tetrahydroxy-5b-cholanoic acid	Endogenous;Food	463.282	POS	3a,6b,7a,12a-Tetrahydroxy-5b-cholanoic acid	C01094
465.346	442.345	M+Na	6062	4a-Carboxy-4b-methyl-5a-cholesta-8,24-dien-3b-ol	Endogenous;Food;Plant	465.346	POS	4a-Carboxy-4b-methyl-5a-cholesta-8,24-dien-3b-ol	C15808
467.262	466.233	M+H	5969	Dolichyl b-D-glucosyl phosphate	Endogenous;Food;Microbial Metabolites	467.262	POS	Dolichyl b-D-glucosyl phosphate	C01246
467.365	466.312	M+H	5625	cholesterol sulfate	Endogenous;Food	467.365	POS	Cholesterol sulfate	C18043
473.346	466.312	M+Li	5625	cholesterol sulfate	Endogenous;Food	473.346	POS	Cholesterol sulfate	C18043
475.299	436.355	M+K	6095	5-b-Cholestane-3a-7-tetraol	Endogenous;Food	475.299	POS	27-Deoxy-5b-cyprinol	C05446
475.307	436.355	M+K	6095	5-b-Cholestane-3a-7-tetraol	Endogenous;Food	475.307	POS	27-Deoxy-5b-cyprinol	C05446
481.28	442.345	M+K	6062	4a-Carboxy-4b-methyl-5a-cholesta-8,24-dien-3b-ol	Endogenous;Food;Plant	481.28	POS	4a-Carboxy-4b-methyl-5a-cholesta-8,24-dien-3b-ol	C15808
481.329	442.345	M+K	6062	4a-Carboxy-4b-methyl-5a-cholesta-8,24-dien-3b-ol	Endogenous;Food;Plant	481.329	POS	4a-Carboxy-4b-methyl-5a-cholesta-8,24-dien-3b-ol	C15808
484.308	483.302	M+H	5690	Lithocholic acid taurine conjugate	Endogenous;Food	484.308	POS	Lithocholyltaurine	C02592
484.331	483.302	M+H	5690	Lithocholic acid taurine conjugate	Endogenous;Food	484.331	POS	Lithocholyltaurine	C02592
484.366	466.312	M+NH4	5625	cholesterol sulfate	Endogenous;Food	484.366	POS	Cholesterol sulfate	C18043
488.482	481.449	M+Li	7200	Ceramide (d18:1/12:0)	Endogenous;Food	488.482	POS	Ceramide (d18:1/12:0)	C00195
488.663	487.699	M+H	6088	Chlordecone alcohol	Endogenous;Food	488.663	POS	Chlordecone alcohol	C02817
489.25	466.233	M+Na	5969	Dolichyl b-D-glucosyl phosphate	Endogenous;Food;Microbial Metabolites	489.25	POS	Dolichyl b-D-glucosyl phosphate	C01246
489.322	466.312	M+Na	5625	cholesterol sulfate	Endogenous;Food	489.322	POS	Cholesterol sulfate	C18043
490.313	483.302	M+Li	5690	Lithocholic acid taurine conjugate	Endogenous;Food	490.313	POS	Lithocholyltaurine	C02592
500.286	461.335	M+K	5574	Glucosylsphingosine	Endogenous;Food	500.286	POS	Glucosylsphingosine	C03108
501.32	483.302	M+NH4	5690	Lithocholic acid taurine conjugate	Endogenous;Food	501.32	POS	Lithocholyltaurine	C02592
501.377	483.302	M+NH4	5690	Lithocholic acid taurine conjugate	Endogenous;Food	501.377	POS	Lithocholyltaurine	C02592
502.199	501.217	M+H	7043	D-Glucosaminide	Endogenous;Food	502.199	POS	D-Glucosaminide	C06023
503.303	496.261	M+Li	3583	Leukotriene D4	Endogenous;Food	503.303	POS	Leukotriene D4	C05951
505.233	466.312	M+K	5625	cholesterol sulfate	Endogenous;Food	505.233	POS	Cholesterol sulfate	C18043
505.316	466.312	M+K	5625	cholesterol sulfate	Endogenous;Food	505.316	POS	Cholesterol sulfate	C18043
506.309	483.302	M+Na	5690	Lithocholic acid taurine conjugate	Endogenous;Food	506.309	POS	Lithocholyltaurine	C02592
510.687	487.699	M+Na	6088	Chlordecone alcohol	Endogenous;Food	510.687	POS	Chlordecone alcohol	C02817
520.34	513.276	M+Li	6725	Sulfolithocholylglycine	Endogenous;Food;Microbial Metabolites	520.34	POS	Sulfolithocholylglycine	C11301
520.404	481.449	M+K	7200	Ceramide (d18:1/12:0)	Endogenous;Food	520.404	POS	Ceramide (d18:1/12:0)	C00195
522.356	521.348	M+H	184	PC(18:1(9Z)/0:0)[U] / PC(18:1(9Z)/0:0)[rac]	Endogenous;Food;Microbial Metabolites	522.356	POS	LysoPC(18:1(9Z))	C04230
528.315	521.348	M+Li	184	PC(18:1(9Z)/0:0)[U] / PC(18:1(9Z)/0:0)[rac]	Endogenous;Food;Microbial Metabolites	528.315	POS	LysoPC(18:1(9Z))	C04230
528.383	521.348	M+Li	184	PC(18:1(9Z)/0:0)[U] / PC(18:1(9Z)/0:0)[rac]	Endogenous;Food;Microbial Metabolites	528.383	POS	LysoPC(18:1(9Z))	C04230
536.301	529.271	M+Li	6701	Glycine, N-[(3a,5b,7a)-3-hydroxy-24-oxo-7-(sulfooxy)cholan-24-yl]-	Endogenous;Food;TCM Ingredients	536.301	POS	N-[(3a,5b,7a)-3-hydroxy-24-oxo-7-(sulfooxy)cholan-24-yl]-Glycine	C01324
536.328	529.271	M+Li	6701	Glycine, N-[(3a,5b,7a)-3-hydroxy-24-oxo-7-(sulfooxy)cholan-24-yl]-	Endogenous;Food;TCM Ingredients	536.328	POS	N-[(3a,5b,7a)-3-hydroxy-24-oxo-7-(sulfooxy)cholan-24-yl]-Glycine	C01324
539.334	521.348	M+NH4	184	PC(18:1(9Z)/0:0)[U] / PC(18:1(9Z)/0:0)[rac]	Endogenous;Food;Microbial Metabolites	539.334	POS	LysoPC(18:1(9Z))	C04230
539.389	521.348	M+NH4	184	PC(18:1(9Z)/0:0)[U] / PC(18:1(9Z)/0:0)[rac]	Endogenous;Food;Microbial Metabolites	539.389	POS	LysoPC(18:1(9Z))	C04230
544.34	521.348	M+Na	184	PC(18:1(9Z)/0:0)[U] / PC(18:1(9Z)/0:0)[rac]	Endogenous;Food;Microbial Metabolites	544.34	POS	LysoPC(18:1(9Z))	C04230
547.355	529.271	M+NH4	6701	Glycine, N-[(3a,5b,7a)-3-hydroxy-24-oxo-7-(sulfooxy)cholan-24-yl]-	Endogenous;Food;TCM Ingredients	547.355	POS	N-[(3a,5b,7a)-3-hydroxy-24-oxo-7-(sulfooxy)cholan-24-yl]-Glycine	C01324
553.336	552.33	M+H	6706	Lithocholate 3-O-glucuronide	Endogenous;Food;Microbial Metabolites	553.336	POS	Lithocholate 3-O-glucuronide	C03033
553.345	552.33	M+H	6706	Lithocholate 3-O-glucuronide	Endogenous;Food;Microbial Metabolites	553.345	POS	Lithocholate 3-O-glucuronide	C03033
559.309	552.33	M+Li	6706	Lithocholate 3-O-glucuronide	Endogenous;Food;Microbial Metabolites	559.309	POS	Lithocholate 3-O-glucuronide	C03033
559.375	552.33	M+Li	6706	Lithocholate 3-O-glucuronide	Endogenous;Food;Microbial Metabolites	559.375	POS	Lithocholate 3-O-glucuronide	C03033
560.522	542.485	M+NH4	213	all-trans-Phytofluene	Endogenous;Food;Plant;TCM Ingredients	560.522	POS	Phytofluene	C05414
562.529	544.501	M+NH4	3592	Phytoene	Endogenous;Food;Plant;TCM Ingredients	562.529	POS	Prephytoene diphosphate	C03427
563.36	562.402	M+H	5976	3-Hexaprenyl-4,5-Dihydroxybenzoic acid	Endogenous;Food;Microbial Metabolites	563.36	POS	3-Hexaprenyl-4,5-Dihydroxybenzoic acid	C05200
563.376	562.402	M+H	5976	3-Hexaprenyl-4,5-Dihydroxybenzoic acid	Endogenous;Food;Microbial Metabolites	563.376	POS	3-Hexaprenyl-4,5-Dihydroxybenzoic acid	C05200
564.254	563.259	M+H	6716	Taurolithocholic acid 3-sulfate	Endogenous;Food	564.254	POS	Taurolithocholic acid 3-sulfate	C03642
565.259	564.228	M+H	7008	Aerobactin	Endogenous;Food;Microbial Metabolites	565.259	POS	Aerobactin	C05554
569.344	568.305	M+H	6003	Protoporphyrinogen IX	Endogenous;Food;Microbial Metabolites;Plant	569.344	POS	Protoporphyrinogen IX	C01079
569.424	562.402	M+Li	5976	3-Hexaprenyl-4,5-Dihydroxybenzoic acid	Endogenous;Food;Microbial Metabolites	569.424	POS	3-Hexaprenyl-4,5-Dihydroxybenzoic acid	C05200
570.355	552.33	M+NH4	6706	Lithocholate 3-O-glucuronide	Endogenous;Food;Microbial Metabolites	570.355	POS	Lithocholate 3-O-glucuronide	C03033
571.071	564.076	M+Li	6163	dTDP-D-glucose	Endogenous;Food;Microbial Metabolites;TCM Ingredients	571.071	POS	dTDP-glucose	C00842
573.496	566.491	M+Li	4264	DG(16:0/16:1(9Z)/0:0)[iso2]	Endogenous;Food;Microbial Metabolites	573.496	POS	DG(16:0/16:1(9Z)/0:0)	C00165
573.531	566.491	M+Li	4264	DG(16:0/16:1(9Z)/0:0)[iso2]	Endogenous;Food;Microbial Metabolites	573.531	POS	DG(16:0/16:1(9Z)/0:0)	C00165
575.496	568.507	M+Li	4255	DG(16:0/16:0/0:0)	Endogenous;Food;Microbial Metabolites;TCM Ingredients	575.496	POS	DG(16:0/16:0/0:0)	C00165
575.504	568.507	M+Li	4255	DG(16:0/16:0/0:0)	Endogenous;Food;Microbial Metabolites;TCM Ingredients	575.504	POS	DG(16:0/16:0/0:0)	C00165
577.376	576.418	M+H	5915	3-Hexaprenyl-4-hydroxy-5-methoxybenzoic acid	Endogenous;Food;Microbial Metabolites	577.376	POS	3-Hexaprenyl-4-hydroxy-5-methoxybenzoic acid	C05313
577.389	576.418	M+H	5915	3-Hexaprenyl-4-hydroxy-5-methoxybenzoic acid	Endogenous;Food;Microbial Metabolites	577.389	POS	3-Hexaprenyl-4-hydroxy-5-methoxybenzoic acid	C05313
580.425	562.402	M+NH4	5976	3-Hexaprenyl-4,5-Dihydroxybenzoic acid	Endogenous;Food;Microbial Metabolites	580.425	POS	3-Hexaprenyl-4,5-Dihydroxybenzoic acid	C05200
585.273	584.263	M+H	81	Bilirubin	Endogenous;Food;TCM Ingredients;Toxins/Pollutant	585.273	POS	Bilirubin	C00486
585.375	562.402	M+Na	5976	3-Hexaprenyl-4,5-Dihydroxybenzoic acid	Endogenous;Food;Microbial Metabolites	585.375	POS	3-Hexaprenyl-4,5-Dihydroxybenzoic acid	C05200
586.279	563.259	M+Na	6716	Taurolithocholic acid 3-sulfate	Endogenous;Food	586.279	POS	Taurolithocholic acid 3-sulfate	C03642
587.32	586.319	M+H	6132	Presqualene diphosphate	Endogenous;Food;Microbial Metabolites	587.32	POS	Presqualene diphosphate	C03428
587.415	564.475	M+Na	4265	DG(16:1(9Z)/16:1(9Z)/0:0)	Endogenous;Food;Microbial Metabolites	587.415	POS	DG(16:1(9Z)/16:1(9Z)/0:0)	C00165
591.356	590.31	M+H	7021	D-Urobilinogen	Endogenous;Microbial Metabolites	591.356	POS	Urobilinogen	C05791
593.323	586.319	M+Li	6132	Presqualene diphosphate	Endogenous;Food;Microbial Metabolites	593.323	POS	Presqualene diphosphate	C03428
593.38	586.319	M+Li	6132	Presqualene diphosphate	Endogenous;Food;Microbial Metabolites	593.38	POS	Presqualene diphosphate	C03428
595.379	594.342	M+H	7022	L-Urobilin	Endogenous;Food	595.379	POS	L-Urobilin	C05793
599.4	576.418	M+Na	5915	3-Hexaprenyl-4-hydroxy-5-methoxybenzoic acid	Endogenous;Food;Microbial Metabolites	599.4	POS	3-Hexaprenyl-4-hydroxy-5-methoxybenzoic acid	C05313
601.312	594.342	M+Li	7022	L-Urobilin	Endogenous;Food	601.312	POS	L-Urobilin	C05793
601.403	600.418	M+H	3673	Neoxanthin	Endogenous;Food;Plant;TCM Ingredients	601.403	POS	Neoxanthin	C08606
601.519	594.522	M+Li	4682	DG(16:0/18:1(11Z)/0:0)	Endogenous;Food;Microbial Metabolites	601.519	POS	DG(16:0/18:1(11Z)/0:0)	C00165
601.521	594.522	M+Li	4682	DG(16:0/18:1(11Z)/0:0)	Endogenous;Food;Microbial Metabolites	601.521	POS	DG(16:0/18:1(11Z)/0:0)	C00165
601.569	594.522	M+Li	4682	DG(16:0/18:1(11Z)/0:0)	Endogenous;Food;Microbial Metabolites	601.569	POS	DG(16:0/18:1(11Z)/0:0)	C00165
602.282	584.263	M+NH4	81	Bilirubin	Endogenous;Food;TCM Ingredients;Toxins/Pollutant	602.282	POS	Bilirubin	C00486
602.286	584.263	M+NH4	81	Bilirubin	Endogenous;Food;TCM Ingredients;Toxins/Pollutant	602.286	POS	Bilirubin	C00486
607.387	600.418	M+Li	3673	Neoxanthin	Endogenous;Food;Plant;TCM Ingredients	607.387	POS	Neoxanthin	C08606
607.393	600.418	M+Li	3673	Neoxanthin	Endogenous;Food;Plant;TCM Ingredients	607.393	POS	Neoxanthin	C08606
607.401	600.418	M+Li	3673	Neoxanthin	Endogenous;Food;Plant;TCM Ingredients	607.401	POS	Neoxanthin	C08606
608.321	590.31	M+NH4	7021	D-Urobilinogen	Endogenous;Microbial Metabolites	608.321	POS	Urobilinogen	C05791
608.384	590.31	M+NH4	7021	D-Urobilinogen	Endogenous;Microbial Metabolites	608.384	POS	Urobilinogen	C05791
609.29	586.319	M+Na	6132	Presqualene diphosphate	Endogenous;Food;Microbial Metabolites	609.29	POS	Presqualene diphosphate	C03428
615.397	576.418	M+K	5915	3-Hexaprenyl-4-hydroxy-5-methoxybenzoic acid	Endogenous;Food;Microbial Metabolites	615.397	POS	3-Hexaprenyl-4-hydroxy-5-methoxybenzoic acid	C05313
615.48	592.507	M+Na	4281	DG(16:1(9Z)/18:1(9Z)/0:0)[iso2]	Endogenous;Food;Microbial Metabolites	615.48	POS	DG(16:1(9Z)/18:1(9Z)/0:0)	C00165
623.506	616.507	M+Li	4371	DG(18:2(9Z,12Z)/18:2(9Z,12Z)/0:0)	Endogenous;Food;Microbial Metabolites;TCM Ingredients	623.506	POS	DG(18:2(9Z,12Z)/18:2(9Z,12Z)/0:0)	C00165
625.93	586.962	M+K	6191	Adenosine tetraphosphate	Endogenous;Food;Microbial Metabolites	625.93	POS	Adenosine tetraphosphate	C03483
629.409	590.491	M+K	4319	DG(16:1(9Z)/18:2(9Z,12Z)/0:0)[iso2]	Endogenous;Food;Microbial Metabolites	629.409	POS	DG(16:1(9Z)/18:2(9Z,12Z)/0:0)	C00165
631.443	592.507	M+K	4281	DG(16:1(9Z)/18:1(9Z)/0:0)[iso2]	Endogenous;Food;Microbial Metabolites	631.443	POS	DG(16:1(9Z)/18:1(9Z)/0:0)	C00165
639.409	600.418	M+K	3673	Neoxanthin	Endogenous;Food;Plant;TCM Ingredients	639.409	POS	Neoxanthin	C08606
654.672	647.622	M+Li	7206	Ceramide (d18:1/24:1(15Z))	Endogenous;Food	654.672	POS	Cer(d18:1/24:1(15Z))	C00195
655.466	648.473	M+Li	5644	PA(16:0/16:0)[rac]	Endogenous;Food;Microbial Metabolites	655.466	POS	PA(16:0/16:0)	C00416
655.546	648.569	M+Li	4400	DG(18:1(9Z)/20:1(11Z)/0:0)[iso2]	Endogenous;Food;Microbial Metabolites	655.546	POS	DG(18:1(9Z)/20:1(11Z)/0:0)	C00165
659.413	658.423	M+H	3685	Fucoxanthin	Endogenous;Food;Plant;TCM Ingredients	659.413	POS	Fucoxanthin	C08596
660.412	637.414	M+Na	5434	a-Tetrasaccharide	Endogenous;Food	660.412	POS	Alpha-Tetrasaccharide	C06768
665.428	658.423	M+Li	3685	Fucoxanthin	Endogenous;Food;Plant;TCM Ingredients	665.428	POS	Fucoxanthin	C08596
665.44	658.423	M+Li	3685	Fucoxanthin	Endogenous;Food;Plant;TCM Ingredients	665.44	POS	Fucoxanthin	C08596
665.461	658.423	M+Li	3685	Fucoxanthin	Endogenous;Food;Plant;TCM Ingredients	665.461	POS	Fucoxanthin	C08596
666.465	648.473	M+NH4	5644	PA(16:0/16:0)[rac]	Endogenous;Food;Microbial Metabolites	666.465	POS	PA(16:0/16:0)	C00416
667.691	649.637	M+NH4	7209	Ceramide (d18:1/24:0)	Endogenous;Food	667.691	POS	Ceramide (d18:1/24:0)	C00195
669.558	646.554	M+Na	4409	DG(18:2(9Z,12Z)/20:1(11Z)/0:0)[iso2]	Endogenous;Food;Microbial Metabolites	669.558	POS	DG(18:2(9Z,12Z)/20:1(11Z)/0:0)	C00165
671.535	664.507	M+Li	4550	DG(20:4(5Z,8Z,11Z,14Z)/20:4(5Z,8Z,11Z,14Z)/0:0)	Endogenous;Food;Microbial Metabolites	671.535	POS	DG(20:4(5Z,8Z,11Z,14Z)/20:4(5Z,8Z,11Z,14Z)/0:0)	C00165
675.542	652.601	M+Na	4382	DG(18:0/20:0/0:0)[iso2]	Endogenous;Food;Microbial Metabolites	675.542	POS	DG(18:0/20:0/0:0)	C00165
681.407	658.423	M+Na	3685	Fucoxanthin	Endogenous;Food;Plant;TCM Ingredients	681.407	POS	Fucoxanthin	C08596
681.449	658.423	M+Na	3685	Fucoxanthin	Endogenous;Food;Plant;TCM Ingredients	681.449	POS	Fucoxanthin	C08596
682.449	643.502	M+K	7222	Glucosylceramide (d18:1/12:0)	Endogenous;Food	682.449	POS	Glucosylceramide (d18:1/12:0)	C01190
682.479	643.502	M+K	7222	Glucosylceramide (d18:1/12:0)	Endogenous;Food	682.479	POS	Glucosylceramide (d18:1/12:0)	C01190
687.441	648.473	M+K	5644	PA(16:0/16:0)[rac]	Endogenous;Food;Microbial Metabolites	687.441	POS	PA(16:0/16:0)	C00416
687.443	648.473	M+K	5644	PA(16:0/16:0)[rac]	Endogenous;Food;Microbial Metabolites	687.443	POS	PA(16:0/16:0)	C00416
687.482	664.507	M+Na	4550	DG(20:4(5Z,8Z,11Z,14Z)/20:4(5Z,8Z,11Z,14Z)/0:0)	Endogenous;Food;Microbial Metabolites	687.482	POS	DG(20:4(5Z,8Z,11Z,14Z)/20:4(5Z,8Z,11Z,14Z)/0:0)	C00165
689.556	650.585	M+K	4392	DG(18:0/20:1(11Z)/0:0)[iso2]	Endogenous;Food;Microbial Metabolites	689.556	POS	DG(18:0/20:1(11Z)/0:0)	C00165
690.554	672.569	M+NH4	4507	DG(20:0/20:4(5Z,8Z,11Z,14Z)/0:0)[iso2]	Endogenous;Food;Microbial Metabolites	690.554	POS	DG(20:0/20:4(5Z,8Z,11Z,14Z)/0:0)	C00165
691.555	652.601	M+K	4382	DG(18:0/20:0/0:0)[iso2]	Endogenous;Food;Microbial Metabolites	691.555	POS	DG(18:0/20:0/0:0)	C00165
700.528	699.565	M+H	7224	Glucosylceramide (d18:1/16:0)	Endogenous;Food	700.528	POS	Glucosylceramide (d18:1/16:0)	C01190
701.558	678.616	M+Na	4437	DG(20:0/20:1(11Z)/0:0)[iso2]	Endogenous;Food;Microbial Metabolites	701.558	POS	DG(20:0/20:1(11Z)/0:0)	C00165
703.422	664.507	M+K	4550	DG(20:4(5Z,8Z,11Z,14Z)/20:4(5Z,8Z,11Z,14Z)/0:0)	Endogenous;Food;Microbial Metabolites	703.422	POS	DG(20:4(5Z,8Z,11Z,14Z)/20:4(5Z,8Z,11Z,14Z)/0:0)	C00165
703.574	680.632	M+Na	4427	DG(20:0/20:0/0:0)	Endogenous;Food;Microbial Metabolites	703.574	POS	DG(20:0/20:0/0:0)	C00165
706.565	699.565	M+Li	7224	Glucosylceramide (d18:1/16:0)	Endogenous;Food	706.565	POS	Glucosylceramide (d18:1/16:0)	C01190
711.532	672.569	M+K	4507	DG(20:0/20:4(5Z,8Z,11Z,14Z)/0:0)[iso2]	Endogenous;Food;Microbial Metabolites	711.532	POS	DG(20:0/20:4(5Z,8Z,11Z,14Z)/0:0)	C00165
715.558	676.601	M+K	4448	DG(20:1(11Z)/20:1(11Z)/0:0)	Endogenous;Food;Microbial Metabolites	715.558	POS	DG(20:1(11Z)/20:1(11Z)/0:0)	C00165
717.54	678.616	M+K	4437	DG(20:0/20:1(11Z)/0:0)[iso2]	Endogenous;Food;Microbial Metabolites	717.54	POS	DG(20:0/20:1(11Z)/0:0)	C00165
719.56	680.632	M+K	4427	DG(20:0/20:0/0:0)	Endogenous;Food;Microbial Metabolites	719.56	POS	DG(20:0/20:0/0:0)	C00165
723.434	722.444	M+H	6000	Octaprenyl diphosphate	Endogenous;Food;Microbial Metabolites	723.434	POS	Octaprenyl diphosphate	C04146
726.54	725.581	M+H	7223	Glucosylceramide (d18:1/9Z-18:1)	Endogenous;Food	726.54	POS	Glucosylceramide (d18:1/9Z-18:1)	C01190
726.558	725.581	M+H	7223	Glucosylceramide (d18:1/9Z-18:1)	Endogenous;Food	726.558	POS	Glucosylceramide (d18:1/9Z-18:1)	C01190
728.56	727.596	M+H	7225	Glucosylceramide (d18:1/18:0)	Endogenous;Food	728.56	POS	Glucosylceramide (d18:1/18:0)	C01190
729.487	722.444	M+Li	6000	Octaprenyl diphosphate	Endogenous;Food;Microbial Metabolites	729.487	POS	Octaprenyl diphosphate	C04146
732.554	725.581	M+Li	7223	Glucosylceramide (d18:1/9Z-18:1)	Endogenous;Food	732.554	POS	Glucosylceramide (d18:1/9Z-18:1)	C01190
738.507	699.565	M+K	7224	Glucosylceramide (d18:1/16:0)	Endogenous;Food	738.507	POS	Glucosylceramide (d18:1/16:0)	C01190
740.525	722.444	M+NH4	6000	Octaprenyl diphosphate	Endogenous;Food;Microbial Metabolites	740.525	POS	Octaprenyl diphosphate	C04146
742.531	735.505	M+Li	5587	PS(16:0/16:0)	Endogenous;Food;Microbial Metabolites	742.531	POS	PS(16:0/16:0)	C02737
742.569	735.505	M+Li	5587	PS(16:0/16:0)	Endogenous;Food;Microbial Metabolites	742.569	POS	PS(16:0/16:0)	C02737
743.573	725.581	M+NH4	7223	Glucosylceramide (d18:1/9Z-18:1)	Endogenous;Food	743.573	POS	Glucosylceramide (d18:1/9Z-18:1)	C01190
745.483	722.444	M+Na	6000	Octaprenyl diphosphate	Endogenous;Food;Microbial Metabolites	745.483	POS	Octaprenyl diphosphate	C04146
748.529	725.581	M+Na	7223	Glucosylceramide (d18:1/9Z-18:1)	Endogenous;Food	748.529	POS	Glucosylceramide (d18:1/9Z-18:1)	C01190
748.602	725.581	M+Na	7223	Glucosylceramide (d18:1/9Z-18:1)	Endogenous;Food	748.602	POS	Glucosylceramide (d18:1/9Z-18:1)	C01190
750.543	727.596	M+Na	7225	Glucosylceramide (d18:1/18:0)	Endogenous;Food	750.543	POS	Glucosylceramide (d18:1/18:0)	C01190
750.545	727.596	M+Na	7225	Glucosylceramide (d18:1/18:0)	Endogenous;Food	750.545	POS	Glucosylceramide (d18:1/18:0)	C01190
753.522	735.505	M+NH4	5587	PS(16:0/16:0)	Endogenous;Food;Microbial Metabolites	753.522	POS	PS(16:0/16:0)	C02737
766.54	727.596	M+K	7225	Glucosylceramide (d18:1/18:0)	Endogenous;Food	766.54	POS	Glucosylceramide (d18:1/18:0)	C01190
766.566	727.596	M+K	7225	Glucosylceramide (d18:1/18:0)	Endogenous;Food	766.566	POS	Glucosylceramide (d18:1/18:0)	C01190
782.568	743.628	M+K	5737	N-Glycoloylganglioside GM2	Endogenous;Food	782.568	POS	N-Glycoloylganglioside GM2	C01808
786.6	785.593	M+H	5572	Dioleoylphosphatidylcholine	Endogenous;Food;Microbial Metabolites	786.6	POS	PC(18:1(9Z)/18:1(9Z))	C00157
792.585	785.593	M+Li	5572	Dioleoylphosphatidylcholine	Endogenous;Food;Microbial Metabolites	792.585	POS	PC(18:1(9Z)/18:1(9Z))	C00157
794.6	755.628	M+K	7226	Glucosylceramide (d18:1/20:0)	Endogenous;Food	794.6	POS	Glucosylceramide (d18:1/20:0)	C01190
803.621	785.593	M+NH4	5572	Dioleoylphosphatidylcholine	Endogenous;Food;Microbial Metabolites	803.621	POS	PC(18:1(9Z)/18:1(9Z))	C00157
806.568	805.555	M+H	7123	Lactosylceramide (d18:1/12:0)	Endogenous;Food	806.568	POS	Lactosylceramide (d18:1/12:0)	C01290
808.581	785.593	M+Na	5572	Dioleoylphosphatidylcholine	Endogenous;Food;Microbial Metabolites	808.581	POS	PC(18:1(9Z)/18:1(9Z))	C00157
808.582	785.593	M+Na	5572	Dioleoylphosphatidylcholine	Endogenous;Food;Microbial Metabolites	808.582	POS	PC(18:1(9Z)/18:1(9Z))	C00157
812.613	805.555	M+Li	7123	Lactosylceramide (d18:1/12:0)	Endogenous;Food	812.613	POS	Lactosylceramide (d18:1/12:0)	C01290
816.669	809.674	M+Li	7228	Glucosylceramide (d18:1/24:1(15Z))	Endogenous;Food	816.669	POS	Glucosylceramide (d18:1/24:1(15Z))	C01190
822.595	783.659	M+K	7227	Glucosylceramide (d18:1/22:0)	Endogenous;Food	822.595	POS	Glucosylceramide (d18:1/22:0)	C01190
823.598	805.555	M+NH4	7123	Lactosylceramide (d18:1/12:0)	Endogenous;Food	823.598	POS	Lactosylceramide (d18:1/12:0)	C01290
825.658	802.705	M+Na	4717	TG(16:0/16:1(9Z)/16:1(9Z))[iso3]	Endogenous;Food;Microbial Metabolites	825.658	POS	TG(16:0/16:1(9Z)/16:1(9Z))	C00422
827.681	809.674	M+NH4	7228	Glucosylceramide (d18:1/24:1(15Z))	Endogenous;Food	827.681	POS	Glucosylceramide (d18:1/24:1(15Z))	C01190
828.551	805.555	M+Na	7123	Lactosylceramide (d18:1/12:0)	Endogenous;Food	828.551	POS	Lactosylceramide (d18:1/12:0)	C01290
829.682	828.721	M+H	4751	TG(16:1(9Z)/16:1(9Z)/18:1(9Z))[iso3]	Endogenous;Food;Microbial Metabolites	829.682	POS	TG(16:1(9Z)/16:1(9Z)/18:1(9Z))	C00422
832.671	809.674	M+Na	7228	Glucosylceramide (d18:1/24:1(15Z))	Endogenous;Food	832.671	POS	Glucosylceramide (d18:1/24:1(15Z))	C01190
843.674	804.721	M+K	4716	TG(16:0/16:0/16:1(9Z))[iso3]	Endogenous;Food;Microbial Metabolites	843.674	POS	TG(16:0/16:0/16:1(9Z))	C00422
853.685	830.736	M+Na	4743	TG(16:0/16:0/18:2(9Z,12Z))[iso3]	Endogenous;Food;Microbial Metabolites	853.685	POS	TG(16:0/16:0/18:2(9Z,12Z))	C00422
862.629	861.618	M+H	7092	Galabiosylceramide (d18:1/16:0)	Endogenous;Food	862.629	POS	Galabiosylceramide (d18:1/16:0)	C06126
864.646	825.706	M+K	7232	Glucosylceramide (d18:1/25:0)	Endogenous;Food	864.646	POS	Glucosylceramide (d18:1/25:0)	C01190
867.826	860.783	M+Li	4795	TG(16:0/16:0/20:1(11Z))[iso3]	Endogenous;Food;Microbial Metabolites	867.826	POS	TG(16:0/16:0/20:1(11Z))	C00422
873.706	834.768	M+K	4703	TG(16:0/16:0/18:0)	Endogenous;Food;Microbial Metabolites	873.706	POS	TG(16:0/16:0/18:0)	C00422
881.733	858.768	M+Na	4811	TG(16:1(9Z)/16:1(9Z)/20:0)[iso3]	Endogenous;Food;Microbial Metabolites	881.733	POS	TG(16:1(9Z)/16:1(9Z)/20:0)	C00422
895.843	888.815	M+Li	4897	TG(16:0/18:1(9Z)/20:0)[iso6]	Endogenous;Food;Microbial Metabolites	895.843	POS	TG(16:0/18:1(9Z)/20:0)	C00422
900.572	861.618	M+K	7092	Galabiosylceramide (d18:1/16:0)	Endogenous;Food	900.572	POS	Galabiosylceramide (d18:1/16:0)	C06126
906.827	888.815	M+NH4	4897	TG(16:0/18:1(9Z)/20:0)[iso6]	Endogenous;Food;Microbial Metabolites	906.827	POS	TG(16:0/18:1(9Z)/20:0)	C00422
908.838	890.83	M+NH4	4871	TG(16:0/18:0/20:0)[iso6]	Endogenous;Food;Microbial Metabolites	908.838	POS	TG(16:0/18:0/20:0)	C00422
910.614	887.633	M+Na	7091	Galabiosylceramide (d18:1/9Z-18:1)	Endogenous;Food	910.614	POS	Galabiosylceramide (d18:1/9Z-18:1)	C06126
914.682	907.642	M+Li	5096	3-O-Sulfogalactosylceramide	Endogenous;Food	914.682	POS	3-O-Sulfogalactosylceramide (d18:1/24:0)	C06125
921.738	882.768	M+K	4984	TG(18:0/18:2(9Z,12Z)/18:2(9Z,12Z))[iso3]	Endogenous;Food;Microbial Metabolites	921.738	POS	TG(18:0/18:2(9Z,12Z)/18:2(9Z,12Z))	C00422
924.65	917.68	M+Li	7094	Galabiosylceramide (d18:1/20:0)	Endogenous;Food	924.65	POS	Galabiosylceramide (d18:1/20:0)	C06126
927.62	926.632	M+H	3706	undecaprenyl trihydrogen diphosphate	Endogenous;Food;Microbial Metabolites	927.62	POS	Undecaprenyl diphosphate	C03543
928.593	889.649	M+K	7093	Galabiosylceramide (d18:1/18:0)	Endogenous;Food	928.593	POS	Galabiosylceramide (d18:1/18:0)	C06126
946.571	907.642	M+K	5096	3-O-Sulfogalactosylceramide	Endogenous;Food	946.571	POS	3-O-Sulfogalactosylceramide (d18:1/24:0)	C06125
949.627	926.632	M+Na	3706	undecaprenyl trihydrogen diphosphate	Endogenous;Food;Microbial Metabolites	949.627	POS	Undecaprenyl diphosphate	C03543
991.813	973.743	M+NH4	7099	Galabiosylceramide (d18:1/24:0)	Endogenous;Food	991.813	POS	Galabiosylceramide (d18:1/24:0)	C06126
994.681	971.727	M+Na	7096	Galabiosylceramide (d18:1/24:1(15Z))	Endogenous;Food	994.681	POS	Galabiosylceramide (d18:1/24:1(15Z))	C06126
996.698	973.743	M+Na	7099	Galabiosylceramide (d18:1/24:0)	Endogenous;Food	996.698	POS	Galabiosylceramide (d18:1/24:0)	C06126
1006.6	967.608	M+K	7134	Trihexosylceramide (d18:1/12:0)	Endogenous;Food	1006.6	POS	Trihexosylceramide (d18:1/12:0)	C04737
1009.61	1008.63	M+H	7145	Ganglioside GA2 (d18:1/12:0)	Endogenous;Food	1009.61	POS	Ganglioside GA2 (d18:1/12:0)	C06135
1010.66	971.727	M+K	7096	Galabiosylceramide (d18:1/24:1(15Z))	Endogenous;Food	1010.66	POS	Galabiosylceramide (d18:1/24:1(15Z))	C06126
1015.61	1008.63	M+Li	7145	Ganglioside GA2 (d18:1/12:0)	Endogenous;Food	1015.61	POS	Ganglioside GA2 (d18:1/12:0)	C06135
1015.66	1008.63	M+Li	7145	Ganglioside GA2 (d18:1/12:0)	Endogenous;Food	1015.66	POS	Ganglioside GA2 (d18:1/12:0)	C06135
1017.83	999.759	M+NH4	7097	Galabiosylceramide (d18:1/26:1(17Z))	Endogenous;Food	1017.83	POS	Galabiosylceramide (d18:1/26:1(17Z))	C06126
1024.68	1023.67	M+H	7136	Trihexosylceramide (d18:1/16:0)	Endogenous;Food	1024.68	POS	Trihexosylceramide (d18:1/16:0)	C04737
1026.68	1008.63	M+NH4	7145	Ganglioside GA2 (d18:1/12:0)	Endogenous;Food	1026.68	POS	Ganglioside GA2 (d18:1/12:0)	C06135
1041.68	1023.67	M+NH4	7136	Trihexosylceramide (d18:1/16:0)	Endogenous;Food	1041.68	POS	Trihexosylceramide (d18:1/16:0)	C04737
1046.64	1023.67	M+Na	7136	Trihexosylceramide (d18:1/16:0)	Endogenous;Food	1046.64	POS	Trihexosylceramide (d18:1/16:0)	C04737
1046.67	1023.67	M+Na	7136	Trihexosylceramide (d18:1/16:0)	Endogenous;Food	1046.67	POS	Trihexosylceramide (d18:1/16:0)	C04737
1050.74	1049.69	M+H	7135	Trihexosylceramide (d18:1/9Z-18:1)	Endogenous;Food	1050.74	POS	Trihexosylceramide (d18:1/9Z-18:1)	C04737
1062.66	1023.67	M+K	7136	Trihexosylceramide (d18:1/16:0)	Endogenous;Food	1062.66	POS	Trihexosylceramide (d18:1/16:0)	C04737
1065.68	1064.7	M+H	7147	Ganglioside GA2 (d18:1/16:0)	Endogenous;Food	1065.68	POS	Ganglioside GA2 (d18:1/16:0)	C06135
1069.72	1051.7	M+NH4	7137	Trihexosylceramide (d18:1/18:0)	Endogenous;Food	1069.72	POS	Trihexosylceramide (d18:1/18:0)	C04737
1071.72	1064.7	M+Li	7147	Ganglioside GA2 (d18:1/16:0)	Endogenous;Food	1071.72	POS	Ganglioside GA2 (d18:1/16:0)	C06135
1074.65	1051.7	M+Na	7137	Trihexosylceramide (d18:1/18:0)	Endogenous;Food	1074.65	POS	Trihexosylceramide (d18:1/18:0)	C04737
1074.7	1051.7	M+Na	7137	Trihexosylceramide (d18:1/18:0)	Endogenous;Food	1074.7	POS	Trihexosylceramide (d18:1/18:0)	C04737
1087.67	1064.7	M+Na	7147	Ganglioside GA2 (d18:1/16:0)	Endogenous;Food	1087.67	POS	Ganglioside GA2 (d18:1/16:0)	C06135
1088.67	1049.69	M+K	7135	Trihexosylceramide (d18:1/9Z-18:1)	Endogenous;Food	1088.67	POS	Trihexosylceramide (d18:1/9Z-18:1)	C04737
1097.81	1079.73	M+NH4	7138	Trihexosylceramide (d18:1/20:0)	Endogenous;Food	1097.81	POS	Trihexosylceramide (d18:1/20:0)	C04737
1118.67	1079.73	M+K	7138	Trihexosylceramide (d18:1/20:0)	Endogenous;Food	1118.67	POS	Trihexosylceramide (d18:1/20:0)	C04737
1121.8	1120.76	M+H	7149	Ganglioside GA2 (d18:1/20:0)	Endogenous;Food	1121.8	POS	Ganglioside GA2 (d18:1/20:0)	C06135
1127.79	1120.76	M+Li	7149	Ganglioside GA2 (d18:1/20:0)	Endogenous;Food	1127.79	POS	Ganglioside GA2 (d18:1/20:0)	C06135
1134.79	1133.78	M+H	7140	Trihexosylceramide (d18:1/24:1(15Z))	Endogenous;Food	1134.79	POS	Trihexosylceramide (d18:1/24:1(15Z))	C04737
1138.82	1120.76	M+NH4	7149	Ganglioside GA2 (d18:1/20:0)	Endogenous;Food	1138.82	POS	Ganglioside GA2 (d18:1/20:0)	C06135
1140.8	1133.78	M+Li	7140	Trihexosylceramide (d18:1/24:1(15Z))	Endogenous;Food	1140.8	POS	Trihexosylceramide (d18:1/24:1(15Z))	C04737
1142.82	1135.8	M+Li	7143	Trihexosylceramide (d18:1/24:0)	Endogenous;Food	1142.82	POS	Trihexosylceramide (d18:1/24:0)	C04737
1146.69	1107.76	M+K	7139	Trihexosylceramide (d18:1/22:0)	Endogenous;Food	1146.69	POS	Trihexosylceramide (d18:1/22:0)	C04737
1153.81	1135.8	M+NH4	7143	Trihexosylceramide (d18:1/24:0)	Endogenous;Food	1153.81	POS	Trihexosylceramide (d18:1/24:0)	C04737
1153.81	1135.8	M+NH4	7143	Trihexosylceramide (d18:1/24:0)	Endogenous;Food	1153.81	POS	Trihexosylceramide (d18:1/24:0)	C04737
1156.8	1149.81	M+Li	7144	Trihexosylceramide (d18:1/25:0)	Endogenous;Food	1156.8	POS	Trihexosylceramide (d18:1/25:0)	C04737
1158.81	1135.8	M+Na	7143	Trihexosylceramide (d18:1/24:0)	Endogenous;Food	1158.81	POS	Trihexosylceramide (d18:1/24:0)	C04737
1167.82	1149.81	M+NH4	7144	Trihexosylceramide (d18:1/25:0)	Endogenous;Food	1167.82	POS	Trihexosylceramide (d18:1/25:0)	C04737
1168.83	1161.81	M+Li	7141	Trihexosylceramide (d18:1/26:1(17Z))	Endogenous;Food	1168.83	POS	Trihexosylceramide (d18:1/26:1(17Z))	C04737
1170.76	1152.71	M+NH4	7103	Ganglioside GM3 (d18:1/16:0)	Endogenous;Food	1170.76	POS	Ganglioside GM3 (d18:1/16:0)	C04730
1171.7	1170.69	M+H	7156	Ganglioside GA1 (d18:1/12:0)	Endogenous;Food	1171.7	POS	Ganglioside GA1 (d18:1/12:0)	C06136
1172.84	1149.81	M+Na	7144	Trihexosylceramide (d18:1/25:0)	Endogenous;Food	1172.84	POS	Trihexosylceramide (d18:1/25:0)	C04737
1175.7	1152.71	M+Na	7103	Ganglioside GM3 (d18:1/16:0)	Endogenous;Food	1175.7	POS	Ganglioside GM3 (d18:1/16:0)	C04730
1184.84	1161.81	M+Na	7141	Trihexosylceramide (d18:1/26:1(17Z))	Endogenous;Food	1184.84	POS	Trihexosylceramide (d18:1/26:1(17Z))	C04737
1191.7	1152.71	M+K	7103	Ganglioside GM3 (d18:1/16:0)	Endogenous;Food	1191.7	POS	Ganglioside GM3 (d18:1/16:0)	C04730
1193.7	1170.69	M+Na	7156	Ganglioside GA1 (d18:1/12:0)	Endogenous;Food	1193.7	POS	Ganglioside GA1 (d18:1/12:0)	C06136
1194.82	1176.82	M+NH4	7154	Ganglioside GA2 (d18:1/24:0)	Endogenous;Food	1194.82	POS	Ganglioside GA2 (d18:1/24:0)	C06135

## Sheet: Supp. Table 2
Supplementary Table 2. Unpaired statistical summary comparing metabolic profiles in the 7.2 Gy cohort on days 1, 2, and 3 post-irradiation to pre-irradiation (day -1) or to the preterminal group.
						7.2 Gy: Pre-Irradiation vs. Day 1					7.2 Gy: Pre-Irradiation vs. Day 2					7.2 Gy: Pre-Irradiation vs. Day 3					7.2 Gy: Day 1 vs Preterminal					7.2 Gy: Day 2 vs Preterminal					7.2 Gy: Day 3 vs Preterminal
Variables	Mode	m/z	RT	Name	KEGG	P value	P.adj	P.adj.signif	Fold Change	Log2FC	P value	P.adj	P.adj.signif	Fold Change	Log2FC	P value	P.adj	P.adj.signif	Fold Change	Log2FC	P value	P.adj	P.adj.signif	Fold Change	Log2FC	P value	P.adj	P.adj.signif	Fold Change	Log2FC	P value	P.adj	P.adj.signif	Fold Change	Log2FC
131.0716_2.14	NEG	131.072	2.14	4-Coumaryl alcohol	C02646	0.0433	0.215263	ns	2.28365	1.19134	0.00893	0.126474	ns	0.723007	-0.467918	0.0232	0.392467	ns	0.696721	-0.521347	0.0653	0.183685	ns	2.96289	1.56701	2.17e-05	0.000296973	***	9.35843	3.22627	2.17e-05	0.0044051	**	9.71151	3.2797
238.0828_3.09	NEG	238.083	3.09	7,8-dihydro-L-Biopterin	C02953	0.353	0.751668	ns	1.39252	0.477698	0.0753	0.493094	ns	0.667656	-0.582823	0.123	0.741166	ns	0.763623	-0.389067	2.17e-05	0.000242483	***	18.7814	4.23123	2.17e-05	0.000296973	***	39.172	5.29175	2.17e-05	0.0044051	**	34.2491	5.098
407.1949_3.17	NEG	407.195	3.17	Dolichyl phosphate D-mannose	C03862	0.315	0.700128	ns	0.842584	-0.247108	0.000725	0.0339635	*	0.600733	-0.735205	0.000206	0.0278787	*	0.499614	-1.00111	8.66e-05	0.000748077	***	4.14537	2.0515	2.17e-05	0.000296973	***	5.81427	2.5396	2.17e-05	0.0044051	**	6.99104	2.80551
125.0178_0.31	POS	125.018	0.31	2-Methyl-3-oxopropanoic acid	C00349	0.0355	0.153563	ns	1.76576	0.820288	0.218	0.7105	ns	1.2603	0.333772	0.529	0.957591	ns	0.964902	-0.051546	0.0435	0.0936568	ns	1.44418	0.530255	0.00026	0.00239133	**	2.02339	1.01677	2.17e-05	0.00616714	**	2.64284	1.40209
146.1033_0.32	POS	146.103	0.32	Allysine	C04076	0.0433	0.164958	ns	1.70147	0.766782	0.218	0.7105	ns	1.35494	0.438231	1	1	ns	0.976601	-0.0341595	0.0101	0.0321796	*	1.58484	0.66434	8.66e-05	0.00100048	**	1.99017	0.992891	2.17e-05	0.00616714	**	2.76117	1.46528
229.1559_0.36	POS	229.156	0.36	Traumatic Acid	C16308	0.0147	0.107952	ns	2.13266	1.09266	0.0433	0.546927	ns	0.614438	-0.702661	0.00389	0.38122	ns	0.537139	-0.896634	0.905	0.924186	ns	0.875952	-0.191076	2.17e-05	0.000380688	***	3.04036	1.60424	2.17e-05	0.00616714	**	3.47789	1.79821
364.2147_3.17	POS	364.215	3.17	Cortexolone	C05488	0.739	0.836415	ns	1.04843	0.0682341	0.0288	0.505244	ns	0.732904	-0.448304	0.000487	0.106466	ns	0.573769	-0.801457	0.000152	0.00135418	**	3.05808	1.61263	2.17e-05	0.000380688	***	4.37464	2.12916	2.17e-05	0.00616714	**	5.58794	2.48232
365.2276_3.08	POS	365.228	3.08	Dihydrocortisol	C05471	0.00105	0.035525	*	2.06842	1.04853	0.631	0.869691	ns	0.932111	-0.101427	0.063	0.938011	ns	0.729888	-0.454253	0.022	0.0557255	ns	1.64926	0.721819	2.17e-05	0.000380688	***	3.65984	1.87178	2.17e-05	0.00616714	**	4.67383	2.2246
102.9612_0.3	NEG	102.961	0.3	b-Mercaptolactic acid	C05823	0.631	0.932716	ns	0.966306	-0.0494475	0.247	0.903441	ns	0.90188	-0.148993	0.143	0.741166	ns	0.879378	-0.185444	0.00026	0.00196696	**	2.45795	1.29745	8.66e-05	0.000742808	***	2.63353	1.397	4.33e-05	0.00585993	**	2.70092	1.43345
510.2695_3.86	NEG	510.269	3.86	Glycine, N-[(3a,5b,7a)-3-hydroxy-24-oxo-7-(sulfooxy)cholan-24-yl]-	C01324	0.0052	0.0550748	ns	2.44007	1.28692	0.315	0.968864	ns	1.26956	0.344326	0.853	0.982927	ns	1.05021	0.0706759	0.00026	0.00196696	**	3.90351	1.96477	2.17e-05	0.000296973	***	7.50248	2.90737	4.33e-05	0.00585993	**	9.06947	3.18102
163.1128_0.35	POS	163.113	0.35	Allysine	C04076	0.0288	0.141608	ns	1.7147	0.777954	0.28	0.732744	ns	1.17438	0.2319	0.739	0.985102	ns	0.895007	-0.16003	0.4	0.489157	ns	1.19418	0.256022	0.00065	0.00516006	**	1.74361	0.802076	4.33e-05	0.0087899	**	2.28787	1.19401
379.285_6.08	POS	379.285	6.08	PGF1&alpha;	C06475	0.00893	0.0899967	ns	1.82567	0.868428	0.481	0.817096	ns	1.02257	0.0322031	0.315	0.938011	ns	1.17134	0.228158	0.0021	0.0102723	*	4.93047	2.30173	2.17e-05	0.000380688	***	8.80273	3.13795	4.33e-05	0.0087899	**	7.68474	2.942
536.3276_6.35	POS	536.328	6.35	Glycine, N-[(3a,5b,7a)-3-hydroxy-24-oxo-7-(sulfooxy)cholan-24-yl]-	C01324	0.000487	0.0256306	*	5.22261	2.38477	0.000206	0.0731815	ns	5.011	2.3251	0.0232	0.928654	ns	2.61388	1.3862	0.00299	0.0134882	*	2.52223	1.3347	0.00414	0.0197083	*	2.62874	1.39437	4.33e-05	0.0087899	**	5.03948	2.33327
239.1702_4.58	NEG	239.17	4.58	Tetradecanedioic acid	C11002	0.218	0.579747	ns	1.54328	0.626003	0.19	0.792534	ns	0.615386	-0.700438	0.143	0.741166	ns	0.540981	-0.886351	0.182	0.326474	ns	1.32594	0.40702	0.00026	0.00169348	**	3.32524	1.73346	8.66e-05	0.00703192	**	3.78259	1.91937
331.1753_3.16	NEG	331.175	3.16	PGE3	C06439	0.796	0.985293	ns	1.02178	0.0310807	4.33e-05	0.0247406	*	0.633398	-0.658816	0.00105	0.063945	ns	0.544289	-0.877555	0.00145	0.0089197	**	2.71586	1.44141	0.000152	0.00112888	**	4.38113	2.1313	8.66e-05	0.00703192	**	5.0984	2.35004
351.251_7.55	NEG	351.251	7.55	TXB2	C05963	0.143	0.448902	ns	1.14349	0.193441	0.165	0.752697	ns	0.819818	-0.286625	0.631	0.958302	ns	0.845041	-0.242906	0.0535	0.163316	ns	1.1995	0.262439	8.66e-05	0.000742808	***	1.67308	0.742504	8.66e-05	0.00703192	**	1.62314	0.698786
136.0657_0.38	POS	136.066	0.38	DL-pipecolic acid	C00408	0.105	0.255488	ns	1.1529	0.205263	0.796	0.923737	ns	0.941959	-0.0862631	0.684	0.982775	ns	0.862467	-0.213459	0.00414	0.0174568	*	1.61674	0.693088	0.000152	0.00157658	**	1.97878	0.984615	8.66e-05	0.0129535	*	2.16117	1.11181
162.1137_0.34	POS	162.114	0.34	Indole-3-ethanol	C00955	0.0355	0.153563	ns	1.72871	0.789699	0.28	0.732744	ns	1.15468	0.20749	1	1	ns	0.867248	-0.205484	0.549	0.627113	ns	1.18982	0.250745	0.000974	0.00673506	**	1.78133	0.832955	8.66e-05	0.0129535	*	2.37171	1.24593
301.1581_2.99	POS	301.158	2.99	Morphinone	C01735	0.000725	0.0316992	*	1.83545	0.876137	0.353	0.770527	ns	1.17675	0.234805	0.912	0.998763	ns	0.912516	-0.132079	0.0789	0.146462	ns	1.50445	0.589235	0.00065	0.00516006	**	2.34659	1.23057	8.66e-05	0.0129535	*	3.02608	1.59745
315.2016_3.21	POS	315.202	3.21	3a,17a-Dihydroxy-5b-androstane	C07632	7.58e-05	0.0113381	*	2.76352	1.46651	0.393	0.772945	ns	1.26613	0.340424	0.739	0.985102	ns	0.974652	-0.037041	0.0172	0.0472294	*	2.6237	1.3916	0.00026	0.00239133	**	5.72663	2.51769	8.66e-05	0.0129535	*	7.43922	2.89515
285.2077_4.11	POS	285.208	4.11	11-cis-Retinaldehyde	C02110	0.105	0.255488	ns	1.56596	0.647052	0.218	0.7105	ns	0.805704	-0.311678	0.0015	0.224368	ns	0.638397	-0.647475	0.72	0.774797	ns	1.23429	0.303677	0.00567	0.0245642	*	2.39895	1.26241	0.000152	0.0187819	*	3.02766	1.5982
299.1676_3.57	POS	299.168	3.57	1-Methyladenosine	C02494	0.0115	0.100563	ns	1.66974	0.739626	0.529	0.836161	ns	1.05645	0.0792221	0.853	0.998763	ns	1.01429	0.0204767	0.0535	0.109386	ns	1.76685	0.821181	8.66e-05	0.00100048	**	2.79255	1.48158	0.000152	0.0187819	*	2.90861	1.54033
327.2324_6.35	NEG	327.232	6.35	Cortexolone	C05488	0.123	0.409328	ns	1.25674	0.329682	0.28	0.934356	ns	0.852108	-0.230892	0.315	0.871977	ns	0.779786	-0.35885	0.0172	0.0703007	ns	2.07591	1.05375	0.000411	0.00240672	**	3.06167	1.61432	0.00026	0.0137687	*	3.34563	1.74228
840.5364_8.62	NEG	840.536	8.62	Lactosylceramide (d18:1/12:0)	C01290	0.631	0.932716	ns	0.808456	-0.306759	0.123	0.657079	ns	0.66588	-0.586665	0.315	0.871977	ns	0.669936	-0.577906	0.00567	0.02842	*	1.4435	0.529573	0.000152	0.00112888	**	1.75258	0.809479	0.00026	0.0137687	*	1.74197	0.800719
218.1385_0.4	POS	218.138	0.4	N-a-Acetylcitrulline	C15532	0.218	0.374128	ns	1.32172	0.402414	0.28	0.732744	ns	0.650133	-0.621193	0.0892	0.938011	ns	0.530763	-0.91386	0.0947	0.166959	ns	1.99591	0.997043	0.00065	0.00516006	**	4.05767	2.02065	0.00026	0.02639	*	4.97025	2.31332
233.0798_2.8	POS	233.08	2.8	Porphobilinogen	C00931	0.0052	0.0769708	ns	1.38867	0.473701	0.739	0.908015	ns	0.945681	-0.0805745	0.631	0.971979	ns	1.00297	0.00428413	4.33e-05	0.00056709	***	0.473275	-1.07925	0.00065	0.00516006	**	0.694972	-0.524973	0.00026	0.02639	*	0.655273	-0.609832
585.2726_3.48	POS	585.273	3.48	Bilirubin	C00486	0.0288	0.141608	ns	1.65986	0.731063	0.28	0.732744	ns	1.22189	0.289115	0.481	0.947333	ns	1.13035	0.176767	0.000974	0.00561482	**	3.07996	1.62291	0.00026	0.00239133	**	4.18394	2.06486	0.00026	0.02639	*	4.52278	2.17721
85.0257_0.36	POS	85.0257	0.36	Imidazolone	C06195	0.143	0.297733	ns	1.63451	0.708861	0.796	0.923737	ns	0.921202	-0.11841	0.143	0.938011	ns	0.669646	-0.57853	0.497	0.581026	ns	1.06409	0.0896236	0.00567	0.0245642	*	1.88805	0.916895	0.00026	0.02639	*	2.5973	1.37702
137.0473_0.38	POS	137.047	0.38	Tetrahydropteridine	C05650	0.436	0.583386	ns	1.16257	0.217313	0.0753	0.636912	ns	0.669749	-0.578308	0.0433	0.938011	ns	0.68301	-0.550021	0.000152	0.00135418	**	0.235273	-2.08759	0.00145	0.00909691	**	0.408392	-1.29197	0.000411	0.0291132	*	0.400463	-1.32026
176.0254_0.39	POS	176.025	0.39	Guanidinosuccinic Acid	C03139	0.218	0.374128	ns	2.03704	1.02647	0.739	0.908015	ns	1.89375	0.921245	0.393	0.938011	ns	0.870619	-0.199887	0.0653	0.126851	ns	1.94156	0.957219	0.00299	0.0155065	*	2.08847	1.06245	0.000411	0.0291132	*	4.54279	2.18358
232.1544_0.53	POS	232.154	0.53	Methyl bisnorbiotinyl ketone	C20387	0.19	0.345477	ns	1.37258	0.456889	0.579	0.850837	ns	0.751795	-0.411589	0.105	0.938011	ns	0.541204	-0.885756	0.0653	0.126851	ns	2.90404	1.53806	0.00414	0.0197083	*	5.30201	2.40654	0.000411	0.0291132	*	7.36511	2.88071
377.2675_6.15	POS	377.267	6.15	Isolithocholic acid	C17658	0.853	0.921059	ns	0.874002	-0.194291	0.739	0.908015	ns	0.934436	-0.0978317	0.971	0.998763	ns	1.17101	0.227755	2.17e-05	0.000342619	***	7.82942	2.9689	2.17e-05	0.000380688	***	7.32305	2.87245	0.000411	0.0291132	*	5.84361	2.54686
453.3346_8.57	POS	453.335	8.57	4,4-Dimethyl-5a-cholesta-8,24-dien-3-b-ol	C05108	0.105	0.255488	ns	1.39453	0.479776	0.971	0.993728	ns	1.02079	0.0296921	0.853	0.998763	ns	0.975391	-0.035947	0.156	0.238233	ns	1.40642	0.492031	0.000974	0.00673506	**	1.92134	0.942115	0.000411	0.0291132	*	2.01078	1.00775
586.2785_3.48	POS	586.279	3.48	Taurolithocholic acid 3-sulfate	C03642	0.063	0.197405	ns	1.45349	0.539517	0.631	0.869691	ns	1.1142	0.15601	1	1	ns	1.037	0.0524156	0.0021	0.0102723	*	2.97611	1.57343	0.000411	0.00355034	**	3.88236	1.95694	0.000411	0.0291132	*	4.17139	2.06053
129.0553_1.71	NEG	129.055	1.71	Mevalonic acid	C00418	1	1	ns	0.915747	-0.12698	0.436	0.986954	ns	0.758426	-0.39892	0.247	0.85956	ns	0.691916	-0.531331	0.00567	0.02842	*	1.90667	0.931057	0.00145	0.00674084	**	2.30217	1.203	0.00065	0.0188074	*	2.52347	1.33541
130.0598_1.71	NEG	130.06	1.71	Iminoaspartic acid	C05840	0.912	1	ns	0.904097	-0.14545	0.353	0.983876	ns	0.754702	-0.40602	0.19	0.803542	ns	0.708715	-0.496722	0.00567	0.02842	*	1.83405	0.875032	0.0021	0.00900634	**	2.1971	1.1356	0.00065	0.0188074	*	2.33967	1.2263
283.2309_6.35	NEG	283.231	6.35	Retinyl ester	C02075	0.105	0.381761	ns	1.25074	0.322778	0.579	0.986954	ns	0.863217	-0.212205	0.579	0.940296	ns	0.816522	-0.292437	0.022	0.084	ns	2.05409	1.0385	0.00065	0.00345721	**	2.97622	1.57348	0.00065	0.0188074	*	3.14642	1.65371
154.0773_0.43	POS	154.077	0.43	FAPy-adenine	C06502	0.0355	0.153563	ns	1.34979	0.432731	0.481	0.817096	ns	1.07253	0.101016	0.684	0.982775	ns	1.03758	0.0532218	0.0101	0.0321796	*	1.72517	0.786737	0.000974	0.00673506	**	2.17114	1.11845	0.00065	0.0291132	*	2.24427	1.16625
179.0757_2.54	POS	179.076	2.54	Pseudooxynicotine	C20361	0.684	0.799312	ns	1.05979	0.0837763	0.739	0.908015	ns	0.891465	-0.165749	0.739	0.985102	ns	0.885674	-0.175152	0.000974	0.00561482	**	6.69409	2.74289	0.00026	0.00239133	**	7.95804	2.99241	0.00065	0.0291132	*	8.01007	3.00182
204.111_0.34	POS	204.111	0.34	Metanephrine	C05588	0.105	0.255488	ns	1.71826	0.780945	1	1	ns	1.06283	0.087911	0.579	0.963418	ns	0.793186	-0.334268	0.4	0.489157	ns	0.974171	-0.0377528	0.0279	0.0752294	ns	1.57492	0.655281	0.00065	0.0291132	*	2.11032	1.07746
205.0962_0.31	POS	205.096	0.31	Vanillylmandelic acid	C05584	0.0753	0.215946	ns	1.55293	0.634992	0.631	0.869691	ns	1.09286	0.128102	0.579	0.963418	ns	0.834718	-0.26064	0.447	0.53512	ns	0.997949	-0.00296261	0.0279	0.0752294	ns	1.41807	0.503927	0.00065	0.0291132	*	1.85661	0.892669
134.0291_0.33	POS	134.029	0.33	Indoxyl	C05658	0.0753	0.215946	ns	1.20329	0.266989	1	1	ns	0.987848	-0.0176391	0.529	0.957591	ns	0.841018	-0.249792	0.243	0.331385	ns	1.44977	0.53582	0.0172	0.0530754	ns	1.76595	0.820449	0.000974	0.0291132	*	2.07427	1.0526
201.0574_2.73	NEG	201.057	2.73	N-Acetyl-b-glucosaminylamine	C01239	0.0185	0.123131	ns	0.641934	-0.639503	0.00209	0.0615411	ns	0.377134	-1.40685	4.33e-05	0.0105479	*	0.345139	-1.53475	2.17e-05	0.000242483	***	0.0951513	-3.39363	2.17e-05	0.000296973	***	0.161961	-2.62628	0.00145	0.0188074	*	0.176975	-2.49838
329.248_6.6	NEG	329.248	6.6	Deoxycorticosterone	C03205	0.0433	0.215263	ns	1.30299	0.381823	0.28	0.934356	ns	0.790737	-0.338731	0.481	0.937373	ns	0.813179	-0.298355	0.022	0.084	ns	1.96741	0.976295	0.000411	0.00240672	**	3.24192	1.69685	0.00145	0.0188074	*	3.15245	1.65647
349.2314_7	NEG	349.231	7	Cortol	C05482	0.0355	0.193031	ns	1.40842	0.494076	0.436	0.986954	ns	0.887866	-0.171586	0.739	0.967852	ns	0.898235	-0.154836	0.113	0.252539	ns	1.20258	0.266137	0.00414	0.0152342	*	1.90765	0.931798	0.00145	0.0188074	*	1.88563	0.915048
482.2475_3.21	NEG	482.248	3.21	D-Glucosaminide	C06023	0.123	0.409328	ns	1.41926	0.505136	0.684	0.986954	ns	0.799227	-0.323322	0.28	0.865584	ns	0.660057	-0.599337	0.905	0.927854	ns	2.0386	1.02758	0.00414	0.0152342	*	3.62011	1.85603	0.00145	0.0188074	*	4.3834	2.13205
496.2892_3.94	NEG	496.289	3.94	Glucosylsphingosine	C03108	0.105	0.381761	ns	2.42152	1.27591	0.912	0.9918	ns	1.05071	0.0713694	0.0433	0.497542	ns	0.63129	-0.663625	0.968	0.975206	ns	0.853057	-0.229285	0.0435	0.0942758	ns	1.96599	0.975256	0.00145	0.0188074	*	3.27218	1.71025
149.0568_0.53	POS	149.057	0.53	Mevalonic acid	C00418	0.00105	0.035525	*	1.45063	0.53668	0.481	0.817096	ns	1.05454	0.0766131	0.912	0.998763	ns	0.961427	-0.0567505	0.549	0.627113	ns	1.02863	0.0407254	0.000974	0.00673506	**	1.41499	0.500792	0.00145	0.0291132	*	1.55203	0.634156
370.2934_4.36	POS	370.293	4.36	PGH2	C00427	0.0288	0.141608	ns	2.67391	1.41895	0.853	0.947333	ns	0.992848	-0.0103552	0.853	0.998763	ns	0.818439	-0.289053	0.604	0.675282	ns	1.15054	0.202308	0.0101	0.0371335	*	3.0986	1.63161	0.00145	0.0291132	*	3.7589	1.91031
505.2329_3.19	POS	505.233	3.19	cholesterol sulfate	C18043	0.0288	0.141608	ns	1.72336	0.785228	0.529	0.836161	ns	0.955174	-0.0661643	0.579	0.963418	ns	0.742208	-0.430105	0.4	0.489157	ns	1.09205	0.12704	0.0435	0.105664	ns	1.97032	0.978432	0.00145	0.0291132	*	2.53568	1.34237
1077.673_5.44	NEG	1077.67	5.44	Ganglioside GM3 (d18:1/12:0)	C04730	0.0015	0.0264783	*	0.715884	-0.482203	0.796	0.991368	ns	0.978511	-0.0313397	0.912	0.98827	ns	0.949499	-0.0747615	0.000411	0.00291045	**	0.632417	-0.661053	4.33e-05	0.000446944	***	0.462679	-1.11192	0.0021	0.0188074	*	0.476816	-1.06849
1084.6729_5.09	NEG	1084.67	5.09	Trihexosylceramide (d18:1/9Z-18:1)	C04737	0.00389	0.0438706	*	0.676611	-0.563602	0.353	0.983876	ns	1.12682	0.172257	0.912	0.98827	ns	0.899435	-0.152909	2.17e-05	0.000242483	***	0.238043	-2.0707	2.17e-05	0.000296973	***	0.142936	-2.80656	0.0021	0.0188074	*	0.179071	-2.4814
1086.6847_5.21	NEG	1086.68	5.21	Trihexosylceramide (d18:1/18:0)	C04737	0.00389	0.0438706	*	0.674835	-0.567393	1	1	ns	1.03598	0.0510005	0.529	0.940296	ns	0.990018	-0.0144738	2.17e-05	0.000242483	***	0.545046	-0.875551	2.17e-05	0.000296973	***	0.35504	-1.49394	0.0021	0.0188074	*	0.371525	-1.42847
1088.7039_5.45	NEG	1088.7	5.45	Trihexosylceramide (d18:1/22:0)	C04737	0.000206	0.0139393	*	0.515525	-0.955886	0.739	0.986954	ns	0.947475	-0.0778397	0.796	0.982927	ns	0.841677	-0.248662	2.17e-05	0.000242483	***	0.266021	-1.91039	2.17e-05	0.000296973	***	0.144743	-2.78843	0.0021	0.0188074	*	0.162937	-2.61761
1089.7018_5.45	NEG	1089.7	5.45	Ganglioside GA2 (d18:1/9Z-18:1)	C06135	0.00209	0.0310441	*	0.569378	-0.812541	0.796	0.991368	ns	1.00041	0.000594367	0.684	0.967852	ns	0.849907	-0.234623	2.17e-05	0.000242483	***	0.362152	-1.46533	2.17e-05	0.000296973	***	0.206116	-2.27847	0.0021	0.0188074	*	0.242616	-2.04325
1091.7321_5.92	NEG	1091.73	5.92	Ganglioside GA2 (d18:1/18:0)	C06135	0.000725	0.021025	*	0.680789	-0.554721	0.971	0.99552	ns	0.974022	-0.0379745	0.218	0.840266	ns	0.843804	-0.245019	0.000152	0.00125943	**	0.437523	-1.19257	2.17e-05	0.000296973	***	0.305805	-1.70932	0.0021	0.0188074	*	0.352997	-1.50227
1151.657_5.09	NEG	1151.66	5.09	Ganglioside GA1 (d18:1/12:0)	C06136	0.0147	0.108513	ns	0.773913	-0.369756	0.853	0.991368	ns	0.977334	-0.0330762	0.579	0.940296	ns	0.884972	-0.176296	2.17e-05	0.000242483	***	0.42284	-1.24182	2.17e-05	0.000296973	***	0.334831	-1.5785	0.0021	0.0188074	*	0.369776	-1.43528
1159.7194_5.92	NEG	1159.72	5.92	Ganglioside GM3 ((d18:1/9Z-18:1)	C04730	0.00684	0.0640855	ns	0.783824	-0.351398	0.393	0.986954	ns	0.940081	-0.0891424	0.353	0.886503	ns	0.852311	-0.230547	0.000152	0.00125943	**	0.570579	-0.809502	2.17e-05	0.000296973	***	0.475739	-1.07176	0.0021	0.0188074	*	0.52473	-0.930352
1161.7147_5.92	NEG	1161.71	5.92	Ganglioside GM3 (d18:1/18:0)	C04730	0.000487	0.0169476	*	0.775106	-0.367534	0.912	0.9918	ns	1.01552	0.0222169	0.631	0.958302	ns	0.920834	-0.118987	0.0101	0.0465977	*	0.778533	-0.36117	0.000152	0.00112888	**	0.594224	-0.750921	0.0021	0.0188074	*	0.655325	-0.609717
121.0677_2.71	NEG	121.068	2.71	1,4-Methylimidazoleacetic acid	C05828	0.00389	0.0438706	*	0.448304	-1.15745	0.00288	0.0615411	ns	0.345174	-1.5346	0.000487	0.042369	*	0.283522	-1.81847	2.17e-05	0.000242483	***	0.101011	-3.30742	0.00026	0.00169348	**	0.13119	-2.93027	0.0021	0.0188074	*	0.159718	-2.6464
331.2605_6.96	NEG	331.26	6.96	Tetrahydrocorticosterone	C05476	0.247	0.613971	ns	1.23499	0.304501	0.739	0.986954	ns	0.866828	-0.206182	0.971	0.998041	ns	0.905007	-0.143998	0.0172	0.0703007	ns	2.3073	1.20621	0.000411	0.00240672	**	3.28727	1.71689	0.0021	0.0188074	*	3.14859	1.65471
347.2165_6.51	NEG	347.216	6.51	Tetrahydrocortisol	C05465	0.0433	0.215263	ns	1.2632	0.337084	0.247	0.903441	ns	0.839916	-0.251683	0.436	0.925171	ns	0.836162	-0.258145	0.315	0.436485	ns	1.17286	0.230037	0.00414	0.0152342	*	1.76394	0.818803	0.0021	0.0188074	*	1.77186	0.825266
387.2_3.92	NEG	387.2	3.92	PGH2	C00427	0.0185	0.123131	ns	1.59642	0.674841	0.00288	0.0615411	ns	0.645161	-0.632269	0.0288	0.455564	ns	0.72256	-0.468811	2.17e-05	0.000242483	***	0.127539	-2.97099	2.17e-05	0.000296973	***	0.315589	-1.66388	0.0021	0.0188074	*	0.281784	-1.82734
401.212_4.05	NEG	401.212	4.05	Tetrahydrocortisol	C05465	0.0115	0.0940067	ns	1.6814	0.749666	0.00288	0.0615411	ns	0.66166	-0.595838	0.0892	0.658458	ns	0.722923	-0.468087	2.17e-05	0.000242483	***	0.11408	-3.13188	2.17e-05	0.000296973	***	0.2899	-1.78637	0.0021	0.0188074	*	0.265333	-1.91412
416.232_4.22	NEG	416.232	4.22	Sphinganine-phosphate	C01120	0.00389	0.0438706	*	1.9217	0.942386	0.063	0.435989	ns	0.707432	-0.499336	0.353	0.886503	ns	0.819671	-0.286884	2.17e-05	0.000242483	***	0.0943038	-3.40654	2.17e-05	0.000296973	***	0.256172	-1.96482	0.0021	0.0188074	*	0.221094	-2.17727
512.2994_4.77	NEG	512.299	4.77	Sulfolithocholylglycine	C11301	0.0232	0.144171	ns	0.686526	-0.542613	0.912	0.9918	ns	1.66598	0.736375	0.739	0.967852	ns	1.008	0.0114919	2.17e-05	0.000242483	***	0.350785	-1.51134	2.17e-05	0.000296973	***	0.144553	-2.79033	0.0021	0.0188074	*	0.238913	-2.06545
556.322_3.99	NEG	556.322	3.99	PC(18:1(9Z)/0:0)[U] / PC(18:1(9Z)/0:0)[rac]	C04230	0.0232	0.144171	ns	0.685654	-0.544448	0.436	0.986954	ns	0.994521	-0.00792583	0.247	0.85956	ns	0.839079	-0.253121	2.17e-05	0.000242483	***	0.193122	-2.37242	2.17e-05	0.000296973	***	0.133144	-2.90894	0.0021	0.0188074	*	0.15781	-2.66374
556.3245_5.48	NEG	556.324	5.48	PC(18:1(9Z)/0:0)[U] / PC(18:1(9Z)/0:0)[rac]	C04230	0.0232	0.144171	ns	0.780066	-0.358332	0.529	0.986954	ns	0.92329	-0.115145	0.218	0.840266	ns	0.843443	-0.245637	0.00026	0.00196696	**	0.62536	-0.677242	2.17e-05	0.000296973	***	0.528352	-0.920429	0.0021	0.0188074	*	0.578369	-0.789937
567.3495_5.45	NEG	567.35	5.45	Presqualene diphosphate	C03428	0.0015	0.0264783	*	0.674012	-0.569154	0.796	0.991368	ns	0.95778	-0.0622333	0.218	0.840266	ns	0.830457	-0.268022	4.33e-05	0.000415271	***	0.482101	-1.05259	2.17e-05	0.000296973	***	0.339265	-1.55951	0.0021	0.0188074	*	0.39128	-1.35373
593.3654_5.61	NEG	593.365	5.61	L-Urobilin	C05793	0.000487	0.0169476	*	0.608896	-0.715732	0.0433	0.340254	ns	0.757557	-0.400573	0.436	0.925171	ns	0.794366	-0.332124	4.33e-05	0.000415271	***	0.417715	-1.25941	2.17e-05	0.000296973	***	0.335744	-1.57457	0.0021	0.0188074	*	0.320187	-1.64302
606.3035_4.93	NEG	606.303	4.93	Leukotriene C4	C02166	0.0232	0.144171	ns	0.715805	-0.482361	0.971	0.99552	ns	0.94608	-0.0799664	0.579	0.940296	ns	1.05838	0.0818625	0.00065	0.00437403	**	0.602345	-0.731337	4.33e-05	0.000446944	***	0.455735	-1.13373	0.0021	0.0188074	*	0.407378	-1.29556
635.3388_5.45	NEG	635.339	5.45	Neoxanthin	C08606	0.000325	0.0164937	*	0.735911	-0.442396	0.19	0.792534	ns	0.892852	-0.163508	0.247	0.85956	ns	0.852312	-0.230546	8.66e-05	0.000748077	***	0.592801	-0.75438	2.17e-05	0.000296973	***	0.488602	-1.03327	0.0021	0.0188074	*	0.511842	-0.96623
778.5648_9.29	NEG	778.565	9.29	N-Glycoloylganglioside GM2	C01808	0.123	0.409328	ns	1.17984	0.238592	0.063	0.435989	ns	1.21371	0.279424	0.853	0.982927	ns	0.959923	-0.0590099	0.0279	0.0996545	ns	1.59055	0.669528	0.0172	0.0464514	*	1.54617	0.628696	0.0021	0.0188074	*	1.95495	0.96713
1041.6802_5.16	POS	1041.68	5.16	Trihexosylceramide (d18:1/16:0)	C04737	0.0753	0.215946	ns	0.708112	-0.497951	0.28	0.732744	ns	1.30217	0.38092	0.631	0.971979	ns	1.10258	0.140883	4.33e-05	0.00056709	***	0.233835	-2.09644	2.17e-05	0.000380688	***	0.127158	-2.97531	0.0021	0.0291132	*	0.150176	-2.73527
1050.7415_5.92	POS	1050.74	5.92	Trihexosylceramide (d18:1/9Z-18:1)	C04737	0.123	0.276555	ns	0.702162	-0.510124	0.436	0.793794	ns	1.14541	0.195865	0.912	0.998763	ns	0.964249	-0.0525221	0.000152	0.00135418	**	0.228586	-2.12919	2.17e-05	0.000380688	***	0.140129	-2.83518	0.0021	0.0291132	*	0.166456	-2.58679
1062.657_5.09	POS	1062.66	5.09	Trihexosylceramide (d18:1/16:0)	C04737	0.19	0.345477	ns	0.844129	-0.244465	0.631	0.869691	ns	1.09838	0.135378	1	1	ns	0.96049	-0.0581568	2.17e-05	0.000342619	***	0.272167	-1.87743	2.17e-05	0.000380688	***	0.209166	-2.25728	0.0021	0.0291132	*	0.239195	-2.06374
1065.6776_5.1	POS	1065.68	5.1	Ganglioside GA2 (d18:1/16:0)	C06135	0.105	0.255488	ns	0.719087	-0.475762	0.105	0.669081	ns	1.28165	0.358004	0.247	0.938011	ns	1.07618	0.105924	0.00145	0.00768825	**	0.347269	-1.52588	4.33e-05	0.000583216	***	0.19484	-2.35964	0.0021	0.0291132	*	0.232039	-2.10756
1069.7156_5.92	POS	1069.72	5.92	Trihexosylceramide (d18:1/18:0)	C04737	0.0355	0.153563	ns	0.776211	-0.36548	0.481	0.817096	ns	1.07916	0.109907	0.739	0.985102	ns	0.974855	-0.0367402	0.000152	0.00135418	**	0.39974	-1.32286	2.17e-05	0.000380688	***	0.287523	-1.79825	0.0021	0.0291132	*	0.318286	-1.6516
1071.7209_5.92	POS	1071.72	5.92	Ganglioside GA2 (d18:1/16:0)	C06135	0.393	0.541661	ns	0.846833	-0.23985	0.315	0.746025	ns	1.09562	0.131743	0.393	0.938011	ns	1.03378	0.047927	8.66e-05	0.000928744	***	0.421453	-1.24656	2.17e-05	0.000380688	***	0.325753	-1.61815	0.0021	0.0291132	*	0.345239	-1.53433
1074.6977_5.92	POS	1074.7	5.92	Trihexosylceramide (d18:1/18:0)	C04737	0.105	0.255488	ns	0.781926	-0.354896	0.529	0.836161	ns	1.07314	0.101837	0.971	0.998763	ns	0.949538	-0.0747024	8.66e-05	0.000928744	***	0.324594	-1.62329	2.17e-05	0.000380688	***	0.236511	-2.08002	0.0021	0.0291132	*	0.267297	-1.90348
127.0754_0.71	POS	127.075	0.71	Imidazoleacetic acid	C02835	0.0115	0.100563	ns	1.42221	0.508135	0.19	0.692282	ns	0.810395	-0.303303	0.436	0.938011	ns	0.812709	-0.299188	2.17e-05	0.000342619	***	0.226146	-2.14467	4.33e-05	0.000583216	***	0.396877	-1.33324	0.0021	0.0291132	*	0.395747	-1.33735
172.0725_2.72	POS	172.072	2.72	DL-Methionine sulfoxide	C02989	0.00684	0.0823698	ns	1.33729	0.419315	0.0524	0.572772	ns	0.833868	-0.262109	0.165	0.938011	ns	0.833029	-0.263561	2.17e-05	0.000342619	***	0.314743	-1.66775	8.66e-05	0.00100048	**	0.504761	-0.986328	0.0021	0.0291132	*	0.505269	-0.984875
184.075_5.16	POS	184.075	5.16	4-Pyridoxic acid	C00847	0.481	0.627353	ns	0.92028	-0.119855	0.0355	0.531005	ns	1.16329	0.218205	0.579	0.963418	ns	0.985212	-0.0214938	8.66e-05	0.000928744	***	0.494612	-1.01563	2.17e-05	0.000380688	***	0.391289	-1.35369	0.0021	0.0291132	*	0.462013	-1.11399
199.1284_3.34	POS	199.128	3.34	4-Hydroxy-4-(3-pyridyl)-butanoic acid	C19579	0.0115	0.100563	ns	1.44587	0.531933	0.0232	0.474348	ns	0.757746	-0.400213	0.123	0.938011	ns	0.762441	-0.391302	2.17e-05	0.000342619	***	0.197145	-2.34267	4.33e-05	0.000583216	***	0.376174	-1.41053	0.0021	0.0291132	*	0.373858	-1.41944
229.1448_4.22	POS	229.145	4.22	Traumatic Acid	C16308	0.00389	0.0727328	ns	2.03607	1.02579	0.393	0.772945	ns	0.862528	-0.213356	1	1	ns	0.903335	-0.146667	2.17e-05	0.000342619	***	0.148394	-2.7525	2.17e-05	0.000380688	***	0.350296	-1.51335	0.0021	0.0291132	*	0.334472	-1.58004
240.1014_5.15	POS	240.101	5.15	7,8-dihydro-L-Biopterin	C02953	0.684	0.799312	ns	0.955505	-0.0656647	0.143	0.681584	ns	1.11264	0.153985	0.579	0.963418	ns	0.98449	-0.0225511	0.000152	0.00135418	**	0.577997	-0.790866	2.17e-05	0.000380688	***	0.496369	-1.01052	0.0021	0.0291132	*	0.56098	-0.83398
240.1015_5.87	POS	240.101	5.87	7,8-dihydro-L-Biopterin	C02953	0.105	0.255488	ns	0.858012	-0.220931	0.529	0.836161	ns	1.05757	0.0807516	0.971	0.998763	ns	0.929006	-0.10624	8.66e-05	0.000928744	***	0.591228	-0.758212	2.17e-05	0.000380688	***	0.479667	-1.05989	0.0021	0.0291132	*	0.546047	-0.872903
243.1603_3.31	POS	243.16	3.31	3-Hydroxy-N6,N6,N6-trimethyl-L-lysine	C01259	0.105	0.255488	ns	1.26411	0.338123	0.0433	0.546927	ns	0.768609	-0.379678	0.0524	0.938011	ns	0.730083	-0.453868	2.17e-05	0.000342619	***	0.310737	-1.68623	0.000974	0.00673506	**	0.511061	-0.968433	0.0021	0.0291132	*	0.53803	-0.894242
269.992_0.31	POS	269.992	0.31	N-Acetyl-L-glutamate 5-phosphate	C04133	0.579	0.712963	ns	1.11899	0.162193	0.529	0.836161	ns	0.897825	-0.155494	0.123	0.938011	ns	0.798965	-0.323796	0.156	0.238233	ns	1.47152	0.557308	0.0021	0.012057	*	1.834	0.874995	0.0021	0.0291132	*	2.06093	1.0433
280.0924_0.32	POS	280.092	0.32	4a-peroxy-tetrahydrobiopterin	C15522	0.063	0.197405	ns	1.23216	0.301188	1.08e-05	0.0076734	**	1.58999	0.669016	0.0015	0.224368	ns	1.5772	0.657369	0.00299	0.0134882	*	0.619729	-0.690291	2.17e-05	0.000380688	***	0.480258	-1.05812	0.0021	0.0291132	*	0.484151	-1.04647
283.1528_3.32	POS	283.153	3.32	N1-Acetylspermine	C02567	0.0753	0.215946	ns	1.26707	0.341493	0.0753	0.636912	ns	0.776794	-0.364395	0.063	0.938011	ns	0.732721	-0.448663	2.17e-05	0.000342619	***	0.303577	-1.71987	0.000974	0.00673506	**	0.495178	-1.01398	0.0021	0.0291132	*	0.524963	-0.929712
291.0711_0.38	POS	291.071	0.38	Xanthosine	C01762	0.105	0.255488	ns	0.453995	-1.13925	0.436	0.793794	ns	0.713177	-0.487668	0.247	0.938011	ns	0.664178	-0.590359	0.00414	0.0174568	*	0.393012	-1.34736	0.00065	0.00516006	**	0.250184	-1.99894	0.0021	0.0291132	*	0.268641	-1.89625
293.1825_2.97	POS	293.183	2.97	2-Hydroxyestrone	C05298	0.00288	0.0644485	ns	1.84575	0.884207	0.105	0.669081	ns	1.15627	0.209483	0.912	0.998763	ns	0.870895	-0.19943	0.243	0.331385	ns	1.40524	0.490811	0.0101	0.0371335	*	2.24316	1.16554	0.0021	0.0291132	*	2.97822	1.57445
331.224_2.99	POS	331.224	2.99	Deoxycorticosterone	C03205	0.0015	0.0430606	*	2.18579	1.12816	0.579	0.850837	ns	0.994977	-0.00726483	0.436	0.938011	ns	0.693199	-0.528659	0.968	0.974515	ns	0.973132	-0.0392928	0.00414	0.0197083	*	2.1378	1.09613	0.0021	0.0291132	*	3.06848	1.61752
368.2754_4.15	POS	368.275	4.15	Tetrahydrocorticosterone	C05476	0.0355	0.153563	ns	2.80512	1.48806	0.971	0.993728	ns	0.980357	-0.0286206	0.853	0.998763	ns	0.758	-0.39973	0.72	0.774797	ns	1.04063	0.0574554	0.0101	0.0371335	*	2.97758	1.57414	0.0021	0.0291132	*	3.85104	1.94525
484.3662_5.48	POS	484.366	5.48	cholesterol sulfate	C18043	0.971	0.982407	ns	1.01959	0.0279943	0.481	0.817096	ns	1.03823	0.0541304	0.579	0.963418	ns	0.9034	-0.146563	4.33e-05	0.00056709	***	0.433217	-1.20684	4.33e-05	0.000583216	***	0.42544	-1.23297	0.0021	0.0291132	*	0.488937	-1.03228
520.3404_5.08	POS	520.34	5.08	Sulfolithocholylglycine	C11301	0.19	0.345477	ns	0.877117	-0.189159	0.19	0.692282	ns	1.16638	0.222039	0.684	0.982775	ns	0.985573	-0.0209656	2.17e-05	0.000342619	***	0.364712	-1.45517	2.17e-05	0.000380688	***	0.274263	-1.86637	0.0021	0.0291132	*	0.324578	-1.62336
522.3559_5.44	POS	522.356	5.44	PC(18:1(9Z)/0:0)[U] / PC(18:1(9Z)/0:0)[rac]	C04230	0.00893	0.0899967	ns	0.755162	-0.405142	0.971	0.993728	ns	1.03428	0.0486214	0.796	0.997017	ns	0.901933	-0.148908	2.17e-05	0.000342619	***	0.378766	-1.40062	2.17e-05	0.000380688	***	0.276551	-1.85438	0.0021	0.0291132	*	0.31713	-1.65685
553.3448_5.93	POS	553.345	5.93	Lithocholate 3-O-glucuronide	C03033	0.912	0.951157	ns	0.969393	-0.044847	1	1	ns	1.009	0.0129242	0.684	0.982775	ns	0.905699	-0.142897	2.17e-05	0.000342619	***	0.566354	-0.820225	2.17e-05	0.000380688	***	0.544123	-0.877996	0.0021	0.0291132	*	0.606183	-0.722175
564.2544_2.99	POS	564.254	2.99	Taurolithocholic acid 3-sulfate	C03642	0.00209	0.0560357	ns	2.10742	1.07548	0.796	0.923737	ns	1.09067	0.12522	0.912	0.998763	ns	0.878855	-0.186303	0.356	0.448273	ns	1.1969	0.259298	0.0101	0.0371335	*	2.31267	1.20956	0.0021	0.0291132	*	2.87006	1.52108
608.3209_2.65	POS	608.321	2.65	D-Urobilinogen	C05791	0.853	0.921059	ns	1.03997	0.0565461	0.0015	0.15225	ns	1.52475	0.608572	0.00893	0.66787	ns	1.6117	0.688582	8.66e-05	0.000928744	***	0.468522	-1.09381	2.17e-05	0.000380688	***	0.319561	-1.64584	0.0021	0.0291132	*	0.302321	-1.72585
914.6817_3.26	POS	914.682	3.26	3-O-Sulfogalactosylceramide	C06125	0.0753	0.215946	ns	0.741539	-0.431406	0.123	0.681584	ns	1.26677	0.341155	0.0288	0.938011	ns	1.31145	0.391158	0.000152	0.00135418	**	0.284364	-1.81419	2.17e-05	0.000380688	***	0.16646	-2.58675	0.0021	0.0291132	*	0.16079	-2.63675
216.1116_3.34	NEG	216.112	3.34	N-a-Acetylcitrulline	C15532	0.0524	0.242674	ns	1.27235	0.347497	0.000725	0.0339635	*	0.67666	-0.563498	0.0232	0.392467	ns	0.713317	-0.487385	2.17e-05	0.000242483	***	0.231464	-2.11114	2.17e-05	0.000296973	***	0.435231	-1.20015	0.00299	0.02262	*	0.412864	-1.27626
223.0952_3.04	NEG	223.095	3.04	Homoarginine	C01924	0.393	0.78859	ns	1.15023	0.201922	0.000487	0.028246	*	0.694925	-0.525072	0.0232	0.392467	ns	0.724765	-0.464415	2.17e-05	0.000242483	***	0.2749	-1.86302	8.66e-05	0.000742808	***	0.455012	-1.13602	0.00299	0.02262	*	0.436278	-1.19668
1015.6647_5.31	POS	1015.66	5.31	Ganglioside GA2 (d18:1/12:0)	C06135	0.853	0.921059	ns	0.951757	-0.0713348	0.143	0.681584	ns	1.14541	0.195867	0.739	0.985102	ns	0.979755	-0.0295069	4.33e-05	0.00056709	***	0.433821	-1.20483	2.17e-05	0.000380688	***	0.360475	-1.47203	0.00299	0.0309003	*	0.421424	-1.24666
107.0844_2.73	POS	107.084	2.73	4-Methylpentanal	C02373	0.0115	0.100563	ns	1.36509	0.448997	0.0288	0.505244	ns	0.789894	-0.340268	0.165	0.938011	ns	0.80538	-0.312258	2.17e-05	0.000342619	***	0.245853	-2.02413	4.33e-05	0.000583216	***	0.424882	-1.23486	0.00299	0.0309003	*	0.416713	-1.26287
1087.6693_5.08	POS	1087.67	5.08	Ganglioside GA2 (d18:1/16:0)	C06135	0.912	0.951157	ns	0.986839	-0.0191141	0.0185	0.434521	ns	1.72916	0.790074	0.105	0.938011	ns	1.48454	0.570018	0.000152	0.00135418	**	0.354588	-1.49578	2.17e-05	0.000380688	***	0.202364	-2.30497	0.00299	0.0309003	*	0.23571	-2.08492
1088.6718_5.08	POS	1088.67	5.08	Trihexosylceramide (d18:1/9Z-18:1)	C04737	0.631	0.754757	ns	0.999487	-0.000739681	0.0147	0.421994	ns	1.73911	0.798348	0.123	0.938011	ns	1.4858	0.571238	0.000152	0.00135418	**	0.34629	-1.52995	2.17e-05	0.000380688	***	0.199017	-2.32904	0.00299	0.0309003	*	0.232947	-2.10193
120.0818_0.54	POS	120.082	0.54	2-Methyl-3-oxopropanoic acid	C00349	0.00013	0.0136837	*	1.43008	0.516095	0.436	0.793794	ns	1.06254	0.0875165	0.684	0.982775	ns	0.960999	-0.0573933	0.661	0.725594	ns	1.03152	0.0447688	0.00567	0.0245642	*	1.38833	0.473347	0.00299	0.0309003	*	1.53502	0.618257
132.101_0.44	POS	132.101	0.44	L-Norleucine	C01933	0.0355	0.153563	ns	1.3395	0.421696	0.579	0.850837	ns	1.01848	0.0264116	0.739	0.985102	ns	1.03799	0.0537883	0.0133	0.0391695	*	1.58156	0.661347	0.000974	0.00673506	**	2.08007	1.05663	0.00299	0.0309003	*	2.04097	1.02925
139.107_3.02	POS	139.107	3.02	2-(4-Hydroxyphenyl)ethanol	C06044	0.0052	0.0769708	ns	1.4994	0.584387	0.0355	0.531005	ns	0.765426	-0.385665	0.143	0.938011	ns	0.781276	-0.356095	2.17e-05	0.000342619	***	0.264178	-1.92042	0.00026	0.00239133	**	0.5175	-0.950368	0.00299	0.0309003	*	0.507002	-0.979938
143.0774_3.03	POS	143.077	3.03	5-Hydroxymethyluracil	C03088	0.00684	0.0823698	ns	1.38098	0.465694	0.0433	0.546927	ns	0.803638	-0.315382	0.19	0.938011	ns	0.828375	-0.271645	2.17e-05	0.000342619	***	0.330278	-1.59825	4.33e-05	0.000583216	***	0.567553	-0.817172	0.00299	0.0309003	*	0.550605	-0.860909
151.0782_2.39	POS	151.078	2.39	4-Coumaryl alcohol	C02646	0.0288	0.141608	ns	1.45626	0.542264	0.912	0.973302	ns	0.940413	-0.0886335	0.481	0.947333	ns	0.830479	-0.267984	4.33e-05	0.00056709	***	0.359565	-1.47567	0.00026	0.00239133	**	0.556797	-0.844777	0.00299	0.0309003	*	0.630502	-0.665426
158.1118_0.34	POS	158.112	0.34	1,4-Methylimidazoleacetic acid	C05828	0.796	0.881618	ns	1.04236	0.0598493	0.143	0.681584	ns	0.697579	-0.519572	0.19	0.938011	ns	0.68248	-0.551141	0.00026	0.00197572	**	0.211015	-2.24458	0.000411	0.00355034	**	0.315309	-1.66516	0.00299	0.0309003	*	0.322284	-1.63359
166.0874_0.54	POS	166.087	0.54	DL-Methionine sulfoxide	C02989	0.000206	0.0162626	*	1.42637	0.512346	0.579	0.850837	ns	1.05831	0.0817668	0.739	0.985102	ns	0.949743	-0.0743905	0.661	0.725594	ns	1.02116	0.0302063	0.00567	0.0245642	*	1.37629	0.460785	0.00299	0.0309003	*	1.53362	0.616942
171.1025_2.72	POS	171.102	2.72	m-Coumaric acid	C12621	0.00893	0.0899967	ns	1.39341	0.478616	0.0232	0.474348	ns	0.750398	-0.414273	0.063	0.938011	ns	0.753446	-0.408423	2.17e-05	0.000342619	***	0.180473	-2.47015	4.33e-05	0.000583216	***	0.335119	-1.57726	0.00299	0.0309003	*	0.333763	-1.58311
175.099_3.31	POS	175.099	3.31	Suberic acid	C08278	0.0892	0.236922	ns	1.26634	0.340659	0.218	0.7105	ns	0.806036	-0.311085	0.0524	0.938011	ns	0.743308	-0.427967	2.17e-05	0.000342619	***	0.327694	-1.60958	0.00065	0.00516006	**	0.514828	-0.957836	0.00299	0.0309003	*	0.558274	-0.840954
183.1029_2.38	POS	183.103	2.38	Homovanillic acid	C05582	0.00684	0.0823698	ns	1.40843	0.494089	0.105	0.669081	ns	0.8262	-0.275436	0.063	0.938011	ns	0.781742	-0.355236	2.17e-05	0.000342619	***	0.361392	-1.46837	0.00026	0.00239133	**	0.616067	-0.69884	0.00299	0.0309003	*	0.651104	-0.61904
189.1085_2.73	POS	189.108	2.73	Homoarginine	C01924	0.00684	0.0823698	ns	1.40578	0.491366	0.0232	0.474348	ns	0.762416	-0.39135	0.0892	0.938011	ns	0.777242	-0.363565	2.17e-05	0.000342619	***	0.20257	-2.30351	4.33e-05	0.000583216	***	0.373507	-1.42079	0.00299	0.0309003	*	0.366383	-1.44858
211.0964_2.73	POS	211.096	2.73	Sedoheptulose	C08355	0.0115	0.100563	ns	1.34825	0.431085	0.0232	0.474348	ns	0.789924	-0.340214	0.0892	0.938011	ns	0.77958	-0.359231	2.17e-05	0.000342619	***	0.210861	-2.24564	4.33e-05	0.000583216	***	0.359899	-1.47434	0.00299	0.0309003	*	0.364674	-1.45532
245.2261_6.5	POS	245.226	6.5	N1-Acetylspermine	C02567	0.0355	0.153563	ns	1.40396	0.489504	0.315	0.746025	ns	0.844969	-0.243029	0.739	0.985102	ns	0.933574	-0.0991634	0.0653	0.126851	ns	1.89257	0.920347	0.0021	0.012057	*	3.14461	1.65288	0.00299	0.0309003	*	2.84615	1.50901
246.1699_1.8	POS	246.17	1.8	Traumatic Acid	C16308	0.19	0.345477	ns	1.36534	0.449264	0.579	0.850837	ns	0.904973	-0.144054	0.247	0.938011	ns	0.712394	-0.489252	0.113	0.189803	ns	1.6994	0.765029	0.022	0.0626493	ns	2.56391	1.35835	0.00299	0.0309003	*	3.257	1.70354
268.0849_2.73	POS	268.085	2.73	Deoxyguanosine	C00330	0.0147	0.107952	ns	1.25295	0.325328	0.353	0.770527	ns	0.91884	-0.122115	0.19	0.938011	ns	0.855451	-0.225243	2.17e-05	0.000342619	***	0.340086	-1.55603	4.33e-05	0.000583216	***	0.463748	-1.10859	0.00299	0.0309003	*	0.498112	-1.00546
276.1188_2.44	POS	276.119	2.44	ribosylimidazoleacetic acid	C05131	0.247	0.403202	ns	0.879478	-0.18528	0.00105	0.124338	ns	0.657962	-0.603923	0.00209	0.282847	ns	0.589645	-0.76208	2.17e-05	0.000342619	***	0.243929	-2.03547	2.17e-05	0.000380688	***	0.326053	-1.61682	0.00299	0.0309003	*	0.36383	-1.45867
284.1598_3.31	POS	284.16	3.31	Morphinone	C01735	0.123	0.276555	ns	1.2631	0.336971	0.0433	0.546927	ns	0.772722	-0.371978	0.0892	0.938011	ns	0.749964	-0.415106	2.17e-05	0.000342619	***	0.304475	-1.7156	0.00026	0.00239133	**	0.497699	-1.00665	0.00299	0.0309003	*	0.512802	-0.963526
314.0341_5.95	POS	314.034	5.95	2-(Formamido)-N1-(5-phospho-D-ribosyl)acetamidine	C04640	0.912	0.951157	ns	0.948723	-0.0759415	0.631	0.869691	ns	0.965772	-0.0502452	0.481	0.947333	ns	0.993666	-0.00916777	0.000152	0.00135418	**	0.600309	-0.736223	0.000974	0.00673506	**	0.589711	-0.761919	0.00299	0.0309003	*	0.573157	-0.802996
334.2857_6.96	POS	334.286	6.96	(20S)-20-hydroxypregn-4-en-3-one	C04042	0.0753	0.215946	ns	1.21941	0.286188	0.971	0.993728	ns	0.842509	-0.247237	0.853	0.998763	ns	0.83167	-0.265917	0.113	0.189803	ns	1.6891	0.756259	0.0021	0.012057	*	2.44474	1.28968	0.00299	0.0309003	*	2.47661	1.30836
347.2193_3.01	POS	347.219	3.01	Cortexolone	C05488	0.00105	0.035525	*	2.07971	1.05638	0.912	0.973302	ns	1.02545	0.0362629	0.436	0.938011	ns	0.812038	-0.300381	0.968	0.974515	ns	0.972775	-0.0398216	0.0133	0.0437991	*	1.97287	0.980295	0.00299	0.0309003	*	2.49137	1.31694
348.2205_3.01	POS	348.221	3.01	Deoxycorticosterone	C03205	0.00105	0.035525	*	2.17083	1.11825	0.739	0.908015	ns	1.0658	0.0919426	0.853	0.998763	ns	0.844145	-0.244437	0.842	0.872708	ns	0.946044	-0.0800202	0.0172	0.0530754	ns	1.92691	0.946287	0.00299	0.0309003	*	2.43288	1.28267
371.2072_3.85	POS	371.207	3.85	TXB2	C05963	0.00288	0.0644485	ns	1.7839	0.835031	0.105	0.669081	ns	0.802766	-0.316949	0.353	0.938011	ns	0.795013	-0.330949	2.17e-05	0.000342619	***	0.215638	-2.21332	2.17e-05	0.000380688	***	0.479188	-1.06134	0.00299	0.0309003	*	0.483861	-1.04734
385.2236_4.05	POS	385.224	4.05	Cortexolone	C05488	0.00105	0.035525	*	1.97621	0.982737	0.0892	0.648354	ns	0.773319	-0.370864	0.436	0.938011	ns	0.827679	-0.272857	2.17e-05	0.000342619	***	0.148046	-2.75588	4.33e-05	0.000583216	***	0.37833	-1.40228	0.00299	0.0309003	*	0.353483	-1.50029
399.2386_4.22	POS	399.239	4.22	Isolithocholic acid	C17658	0.000487	0.0256306	*	2.16276	1.11287	0.436	0.793794	ns	0.83789	-0.255166	0.684	0.982775	ns	0.863453	-0.21181	2.17e-05	0.000342619	***	0.12978	-2.94586	2.17e-05	0.000380688	***	0.334987	-1.57782	0.00299	0.0309003	*	0.32507	-1.62118
427.2699_4.58	POS	427.27	4.58	7a,12a-Dihydroxy-3-oxo-4-cholenoic acid	C15568	1.08e-05	0.0038367	**	2.57944	1.36706	0.0433	0.546927	ns	0.72226	-0.46941	0.353	0.938011	ns	0.80546	-0.312114	2.17e-05	0.000342619	***	0.0624094	-4.00209	4.33e-05	0.000583216	***	0.222885	-2.16563	0.00299	0.0309003	*	0.199862	-2.32292
440.2432_4.21	POS	440.243	4.21	Leukotriene E4	C05952	0.0015	0.0430606	*	1.8424	0.881585	0.123	0.681584	ns	0.810534	-0.303055	0.436	0.938011	ns	0.829197	-0.270213	2.17e-05	0.000342619	***	0.131551	-2.92631	2.17e-05	0.000380688	***	0.299024	-1.74167	0.00299	0.0309003	*	0.292294	-1.77451
445.2806_4.58	POS	445.281	4.58	7-ketodeoxycholic acid	C04643	1.08e-05	0.0038367	**	2.57919	1.36692	0.0524	0.572772	ns	0.734888	-0.444404	0.353	0.938011	ns	0.806321	-0.310574	2.17e-05	0.000342619	***	0.0640023	-3.96573	4.33e-05	0.000583216	***	0.224625	-2.15441	0.00299	0.0309003	*	0.204725	-2.28824
451.3046_6.5	POS	451.305	6.5	Lithocholic acid glycine conjugate	C15557	0.0433	0.164958	ns	1.45293	0.538969	0.123	0.681584	ns	0.806143	-0.310892	0.315	0.938011	ns	0.808604	-0.306495	2.17e-05	0.000342619	***	0.334623	-1.57939	0.000411	0.00355034	**	0.603101	-0.729529	0.00299	0.0309003	*	0.601265	-0.733927
467.2623_4.58	POS	467.262	4.58	Dolichyl b-D-glucosyl phosphate	C01246	7.58e-05	0.0113381	*	2.07505	1.05315	0.0524	0.572772	ns	0.732288	-0.449517	0.353	0.938011	ns	0.795477	-0.330107	2.17e-05	0.000342619	***	0.0843637	-3.56723	8.66e-05	0.00100048	**	0.239057	-2.06457	0.00299	0.0309003	*	0.220068	-2.18398
547.3547_5.24	POS	547.355	5.24	Glycine, N-[(3a,5b,7a)-3-hydroxy-24-oxo-7-(sulfooxy)cholan-24-yl]-	C01324	0.393	0.541661	ns	0.835795	-0.258778	0.971	0.993728	ns	1.00105	0.00150798	0.393	0.938011	ns	1.07607	0.105771	0.0133	0.0391695	*	0.597945	-0.741914	0.00414	0.0197083	*	0.499238	-1.0022	0.00299	0.0309003	*	0.464431	-1.10646
559.3091_5.08	POS	559.309	5.08	Lithocholate 3-O-glucuronide	C03033	0.579	0.712963	ns	1.05862	0.082183	0.436	0.793794	ns	1.04574	0.0645266	0.971	0.998763	ns	0.911272	-0.134047	4.33e-05	0.00056709	***	0.602301	-0.731443	2.17e-05	0.000380688	***	0.609718	-0.713786	0.00299	0.0309003	*	0.69969	-0.515213
726.5405_9.12	POS	726.54	9.12	Glucosylceramide (d18:1/9Z-18:1)	C01190	0.529	0.672069	ns	0.828542	-0.271353	0.579	0.850837	ns	0.804433	-0.313955	0.796	0.997017	ns	0.775696	-0.366437	0.113	0.189803	ns	0.584161	-0.775561	0.0947	0.190607	ns	0.601668	-0.732959	0.00299	0.0309003	*	0.623959	-0.680477
97.0895_2.72	POS	97.0895	2.72	Glyceraldehyde	C02154	0.00893	0.0899967	ns	1.35522	0.438524	0.0185	0.434521	ns	0.760801	-0.394409	0.0433	0.938011	ns	0.747018	-0.420786	2.17e-05	0.000342619	***	0.218872	-2.19184	8.66e-05	0.00100048	**	0.389878	-1.35891	0.00299	0.0309003	*	0.397072	-1.33253
1133.6721_5.09	NEG	1133.67	5.09	Ganglioside GM3 (d18:1/16:0)	C04730	0.631	0.932716	ns	0.937362	-0.0933213	0.00684	0.104139	ns	1.30898	0.388446	0.105	0.702692	ns	1.14206	0.19164	0.00414	0.021735	*	0.679284	-0.557914	4.33e-05	0.000446944	***	0.486435	-1.03968	0.00414	0.0269653	*	0.557531	-0.842875
126.0973_2.72	NEG	126.097	2.72	Allysine	C04076	0.0524	0.242674	ns	1.27471	0.350174	0.0052	0.0892056	ns	0.702804	-0.508805	0.0524	0.545497	ns	0.727672	-0.458639	2.17e-05	0.000242483	***	0.230086	-2.11976	2.17e-05	0.000296973	***	0.41732	-1.26078	0.00414	0.0269653	*	0.403058	-1.31094
430.2526_4.39	NEG	430.253	4.39	Deoxycholic acid glycine conjugate	C05464	0.00105	0.025578	*	2.25376	1.17233	0.00389	0.0740316	ns	0.649665	-0.622233	0.143	0.741166	ns	0.731536	-0.451	2.17e-05	0.000242483	***	0.0816114	-3.61509	8.66e-05	0.000742808	***	0.283119	-1.82052	0.00414	0.0269653	*	0.251433	-1.99175
443.2645_4.58	NEG	443.264	4.58	3a,6a,7b-Trihydroxy-5b-cholanoic acid	C17727	0.00288	0.0357943	*	2.12741	1.0891	0.00288	0.0615411	ns	0.641167	-0.641229	0.247	0.85956	ns	0.737163	-0.439944	2.17e-05	0.000242483	***	0.0764162	-3.70998	4.33e-05	0.000446944	***	0.253551	-1.97965	0.00414	0.0269653	*	0.220532	-2.18094
101.0777_2.78	POS	101.078	2.78	4-Methylpentanal	C02373	0.0288	0.141608	ns	1.29683	0.374986	0.0753	0.636912	ns	0.837679	-0.25553	0.143	0.938011	ns	0.844584	-0.243688	2.17e-05	0.000342619	***	0.41081	-1.28346	0.000152	0.00157658	**	0.635982	-0.652942	0.00414	0.03654	*	0.630783	-0.664784
115.0353_2.54	POS	115.035	2.54	Quinone	C00472	0.00893	0.0899967	ns	1.43428	0.520323	0.0355	0.531005	ns	0.765066	-0.386344	0.0524	0.938011	ns	0.773483	-0.370559	2.17e-05	0.000342619	***	0.264348	-1.91949	8.66e-05	0.00100048	**	0.495577	-1.01282	0.00414	0.03654	*	0.490184	-1.02861
129.0582_2.79	POS	129.058	2.79	b-Mercaptolactic acid	C05823	0.0052	0.0769708	ns	1.44685	0.532918	0.143	0.681584	ns	0.79357	-0.33357	0.19	0.938011	ns	0.756314	-0.402943	2.17e-05	0.000342619	***	0.251356	-1.9922	4.33e-05	0.000583216	***	0.458277	-1.12571	0.00414	0.03654	*	0.480852	-1.05634
157.0659_3.31	POS	157.066	3.31	4-Coumaryl alcohol	C02646	0.0753	0.215946	ns	1.25337	0.325817	0.0753	0.636912	ns	0.825651	-0.276396	0.105	0.938011	ns	0.791369	-0.337577	2.17e-05	0.000342619	***	0.33923	-1.55966	0.00026	0.00239133	**	0.514966	-0.95745	0.00414	0.03654	*	0.537274	-0.896269
169.0874_1.73	POS	169.087	1.73	p-Hydroxymandelic acid	C11527	0.0288	0.141608	ns	1.2499	0.32181	0.00288	0.240734	ns	0.653566	-0.613594	0.0185	0.861918	ns	0.68864	-0.538179	2.17e-05	0.000342619	***	0.288641	-1.79265	0.000974	0.00673506	**	0.552004	-0.85725	0.00414	0.03654	*	0.52389	-0.932665
180.0944_0.36	POS	180.094	0.36	xanthopterin	C03975	0.0355	0.153563	ns	0.726473	-0.461018	0.19	0.692282	ns	0.786659	-0.346189	0.0753	0.938011	ns	0.693187	-0.528683	0.00065	0.00414193	**	0.49277	-1.02101	0.00026	0.00239133	**	0.455069	-1.13584	0.00414	0.03654	*	0.516433	-0.953348
185.1183_3.02	POS	185.118	3.02	Pseudooxynicotine	C20361	0.0052	0.0769708	ns	1.46249	0.54843	0.912	0.973302	ns	1.01494	0.0213908	0.353	0.938011	ns	1.10745	0.147247	2.17e-05	0.000342619	***	0.420686	-1.24918	0.00414	0.0197083	*	0.606196	-0.722144	0.00414	0.03654	*	0.555554	-0.848
201.1136_2.49	POS	201.114	2.49	4-Pyridoxic acid	C00847	0.0288	0.141608	ns	1.26977	0.344568	0.0288	0.505244	ns	0.743364	-0.427859	0.0433	0.938011	ns	0.719997	-0.473936	2.17e-05	0.000342619	***	0.30004	-1.73677	0.00026	0.00239133	**	0.51251	-0.964348	0.00414	0.03654	*	0.529143	-0.91827
300.2905_4.59	POS	300.291	4.59	Sphingosine	C00319	4.33e-05	0.0102549	*	2.18422	1.12712	0.481	0.817096	ns	1.10908	0.149361	0.796	0.997017	ns	0.940247	-0.0888883	2.17e-05	0.000342619	***	0.187336	-2.4163	2.17e-05	0.000380688	***	0.368939	-1.43855	0.00414	0.03654	*	0.435186	-1.2003
313.185_2.88	POS	313.185	2.88	Androsterone	C00523	0.000725	0.0316992	*	1.58604	0.665425	0.28	0.732744	ns	0.882055	-0.181059	0.0232	0.928654	ns	0.70633	-0.501586	0.4	0.489157	ns	0.866506	-0.206719	0.022	0.0626493	ns	1.55808	0.639766	0.00414	0.03654	*	1.9457	0.960292
329.2069_2.97	POS	329.207	2.97	Androsterone	C00523	0.0015	0.0430606	*	2.05385	1.03833	0.436	0.793794	ns	1.14859	0.19987	0.912	0.998763	ns	0.869154	-0.202316	0.447	0.53512	ns	1.2109	0.276082	0.0172	0.0530754	ns	2.16526	1.11454	0.00414	0.03654	*	2.86141	1.51673
330.1946_2.96	POS	330.195	2.96	(S)-Reticuline	C02105	0.000325	0.0192427	*	1.83521	0.875947	0.912	0.973302	ns	1.00215	0.00309503	0.393	0.938011	ns	0.847654	-0.238452	0.968	0.974515	ns	1.037	0.0524138	0.022	0.0626493	ns	1.89903	0.925266	0.00414	0.03654	*	2.24515	1.16681
331.2664_6.56	POS	331.266	6.56	Deoxycorticosterone	C03205	0.0355	0.153563	ns	1.40098	0.486439	0.971	0.993728	ns	0.920246	-0.119909	0.796	0.997017	ns	0.922333	-0.11664	0.156	0.238233	ns	1.59331	0.67203	0.00145	0.00909691	**	2.42566	1.27838	0.00414	0.03654	*	2.42017	1.27511
382.2723_4.93	POS	382.272	4.93	Sphinganine-phosphate	C01120	0.00893	0.0899967	ns	1.48392	0.569409	0.739	0.908015	ns	0.914815	-0.128449	0.315	0.938011	ns	0.823536	-0.280096	2.17e-05	0.000342619	***	0.303221	-1.72156	4.33e-05	0.000583216	***	0.491853	-1.0237	0.00414	0.03654	*	0.546368	-0.872054
383.1833_3.54	POS	383.183	3.54	11-Dehydrocorticosterone	C05490	0.00105	0.035525	*	1.80373	0.850986	0.0892	0.648354	ns	0.805834	-0.311445	0.353	0.938011	ns	0.866823	-0.206191	2.17e-05	0.000342619	***	0.206333	-2.27695	4.33e-05	0.000583216	***	0.461844	-1.11452	0.00414	0.03654	*	0.42935	-1.21977
441.2887_4.77	POS	441.289	4.77	27-Hydroxycholesterol	C06340	0.00389	0.0727328	ns	2.24291	1.16537	0.0433	0.546927	ns	0.753304	-0.408697	0.393	0.938011	ns	0.831804	-0.265684	2.17e-05	0.000342619	***	0.118167	-3.0811	0.000152	0.00157658	**	0.351834	-1.50703	0.00414	0.03654	*	0.31863	-1.65004
446.2836_4.57	POS	446.284	4.57	Leukotriene E4	C05952	1.08e-05	0.0038367	**	2.55758	1.35478	0.0753	0.636912	ns	0.758715	-0.39837	0.436	0.938011	ns	0.817246	-0.291159	2.17e-05	0.000342619	***	0.0930438	-3.42595	4.33e-05	0.000583216	***	0.313645	-1.6728	0.00414	0.03654	*	0.291182	-1.78001
481.2801_4.76	POS	481.28	4.76	4a-Carboxy-4b-methyl-5a-cholesta-8,24-dien-3b-ol	C15808	0.00389	0.0727328	ns	2.08685	1.06133	0.0433	0.546927	ns	0.605254	-0.724387	0.315	0.938011	ns	0.752363	-0.4105	2.17e-05	0.000342619	***	0.0853617	-3.55027	8.66e-05	0.00100048	**	0.294318	-1.76455	0.00414	0.03654	*	0.236771	-2.07844
502.199_4.57	POS	502.199	4.57	D-Glucosaminide	C06023	0.00105	0.035525	*	1.9935	0.995306	0.0524	0.572772	ns	0.738713	-0.436915	0.436	0.938011	ns	0.826654	-0.274645	2.17e-05	0.000342619	***	0.165224	-2.5975	4.33e-05	0.000583216	***	0.445878	-1.16528	0.00414	0.03654	*	0.398444	-1.32755
528.3825_5.92	POS	528.383	5.92	PC(18:1(9Z)/0:0)[U] / PC(18:1(9Z)/0:0)[rac]	C04230	0.971	0.982407	ns	0.978547	-0.0312874	0.971	0.993728	ns	0.994465	-0.00800821	1	1	ns	0.95344	-0.0687862	0.000411	0.00284893	**	0.637584	-0.649314	8.66e-05	0.00100048	**	0.627378	-0.672593	0.00414	0.03654	*	0.654373	-0.611815
539.3886_6.24	POS	539.389	6.24	PC(18:1(9Z)/0:0)[U] / PC(18:1(9Z)/0:0)[rac]	C04230	0.0288	0.141608	ns	0.628463	-0.670101	0.0288	0.505244	ns	0.696999	-0.520772	0.063	0.938011	ns	0.699103	-0.516423	0.00026	0.00197572	**	0.332553	-1.58834	8.66e-05	0.00100048	**	0.299853	-1.73767	0.00414	0.03654	*	0.298951	-1.74202
580.425_7.28	POS	580.425	7.28	3-Hexaprenyl-4,5-Dihydroxybenzoic acid	C05200	0.393	0.541661	ns	0.96434	-0.0523856	0.739	0.908015	ns	1.02857	0.0406356	0.436	0.938011	ns	0.883926	-0.178003	8.66e-05	0.000928744	***	0.386822	-1.37026	0.000411	0.00355034	**	0.362668	-1.46328	0.00414	0.03654	*	0.422013	-1.24464
86.0977_0.45	POS	86.0977	0.45	2-Pyrrolidinone	C11118	0.0433	0.164958	ns	1.31953	0.400027	0.529	0.836161	ns	1.07056	0.0983674	0.739	0.985102	ns	1.04954	0.0697584	0.022	0.0557255	ns	1.45858	0.544566	0.00145	0.00909691	**	1.79779	0.846226	0.00414	0.03654	*	1.8338	0.874835
210.0782_2.73	NEG	210.078	2.73	Guanidinosuccinic Acid	C03139	0.0433	0.215263	ns	1.21248	0.277958	0.0892	0.545958	ns	0.847732	-0.23832	0.218	0.840266	ns	0.821067	-0.284427	2.17e-05	0.000242483	***	0.34743	-1.5252	0.00026	0.00169348	**	0.496916	-1.00893	0.00567	0.032886	*	0.513053	-0.962819
218.1108_2.48	NEG	218.111	2.48	Biopterin	C06313	0.0433	0.215263	ns	1.21326	0.278892	0.0115	0.149011	ns	0.755249	-0.404976	0.0232	0.392467	ns	0.72897	-0.456068	2.17e-05	0.000242483	***	0.35685	-1.48661	0.00026	0.00169348	**	0.573258	-0.802743	0.00567	0.032886	*	0.593924	-0.75165
280.2354_6.51	NEG	280.235	6.51	Sphingosine	C00319	0.0433	0.215263	ns	1.43657	0.522627	0.19	0.792534	ns	0.795545	-0.329984	0.529	0.940296	ns	0.827935	-0.272411	0.497	0.586576	ns	1.19473	0.256681	0.00299	0.01171	*	2.1574	1.10929	0.00567	0.032886	*	2.073	1.05172
281.2484_7	NEG	281.248	7	Vaccenic acid	C08367	0.0524	0.242674	ns	1.45987	0.545841	0.393	0.986954	ns	0.89509	-0.159896	0.481	0.937373	ns	0.900169	-0.151732	0.113	0.252539	ns	1.33056	0.412031	0.00414	0.0152342	*	2.17011	1.11777	0.00567	0.032886	*	2.15786	1.1096
399.1761_3.67	NEG	399.176	3.67	Dihydrocortisol	C05471	0.353	0.751668	ns	0.784424	-0.350295	0.143	0.705158	ns	0.662762	-0.593438	0.00288	0.140314	ns	0.517737	-0.949708	2.17e-05	0.000242483	***	0.174279	-2.52053	4.33e-05	0.000446944	***	0.206271	-2.27738	0.00567	0.032886	*	0.26405	-1.92111
629.3502_5.01	NEG	629.35	5.01	L-Urobilin	C05793	0.00288	0.0357943	*	1.71257	0.776165	0.063	0.435989	ns	0.797662	-0.32615	0.19	0.803542	ns	0.813845	-0.297174	2.17e-05	0.000242483	***	0.253101	-1.98221	0.000411	0.00240672	**	0.543406	-0.879897	0.00567	0.032886	*	0.532601	-0.908874
1046.6438_5.11	POS	1046.64	5.11	Trihexosylceramide (d18:1/16:0)	C04737	0.579	0.712963	ns	1.03586	0.0508335	0.0892	0.648354	ns	1.40735	0.492983	0.353	0.938011	ns	1.22181	0.289024	0.00026	0.00197572	**	0.413702	-1.27334	2.17e-05	0.000380688	***	0.3045	-1.71549	0.00567	0.0445142	*	0.35074	-1.51153
1074.6514_5.09	POS	1074.65	5.09	Trihexosylceramide (d18:1/18:0)	C04737	0.393	0.541661	ns	1.02435	0.0347043	0.19	0.692282	ns	1.12545	0.170496	0.481	0.947333	ns	1.055	0.0772408	2.17e-05	0.000342619	***	0.526215	-0.926276	0.00026	0.00239133	**	0.478945	-1.06207	0.00567	0.0445142	*	0.510927	-0.968812
121.0852_0.54	POS	121.085	0.54	Purine	C15587	0.000325	0.0192427	*	1.46852	0.554366	0.353	0.770527	ns	1.06643	0.092783	0.631	0.971979	ns	0.978424	-0.0314683	0.842	0.872708	ns	1.02119	0.0302579	0.00414	0.0197083	*	1.40624	0.491841	0.00567	0.0445142	*	1.53272	0.616093
126.1003_2.72	POS	126.1	2.72	1-Methylhistamine	C05127	0.0288	0.141608	ns	1.36899	0.45311	0.0115	0.403494	ns	0.637937	-0.648513	0.0147	0.788253	ns	0.628689	-0.669582	2.17e-05	0.000342619	***	0.175346	-2.51172	0.000152	0.00157658	**	0.376286	-1.4101	0.00567	0.0445142	*	0.381822	-1.38903
131.038_0.53	POS	131.038	0.53	Glutaconic acid	C02214	0.00105	0.035525	*	1.47856	0.564189	0.19	0.692282	ns	1.10428	0.143108	0.631	0.971979	ns	1.01751	0.0250401	0.905	0.924186	ns	1.01278	0.0183244	0.0101	0.0371335	*	1.35605	0.439405	0.00567	0.0445142	*	1.47169	0.557473
167.0899_0.54	POS	167.09	0.54	L-3-Phenyllactic acid	C01479	0.000325	0.0192427	*	1.42638	0.51236	0.739	0.908015	ns	1.01972	0.0281767	0.971	0.998763	ns	0.946308	-0.0796187	0.842	0.872708	ns	0.995023	-0.00719888	0.00567	0.0245642	*	1.39183	0.476985	0.00567	0.0445142	*	1.49981	0.58478
215.1285_2.78	POS	215.129	2.78	Methyl bisnorbiotinyl ketone	C20387	0.0232	0.130822	ns	1.32512	0.406128	0.165	0.681584	ns	0.821673	-0.283364	0.105	0.938011	ns	0.785671	-0.348003	2.17e-05	0.000342619	***	0.333208	-1.5855	0.00145	0.00909691	**	0.53737	-0.896012	0.00567	0.0445142	*	0.561994	-0.831373
256.1272_2.79	POS	256.127	2.79	S-Acetyldihydrolipoamide	C01136	0.0115	0.100563	ns	1.37947	0.464117	0.19	0.692282	ns	0.807263	-0.308889	0.0892	0.938011	ns	0.752823	-0.409617	2.17e-05	0.000342619	***	0.301133	-1.73153	0.00026	0.00239133	**	0.514583	-0.958523	0.00567	0.0445142	*	0.551795	-0.857795
288.1567_5.27	POS	288.157	5.27	1-Methyladenosine	C02494	0.529	0.672069	ns	0.959504	-0.0596394	0.481	0.817096	ns	1.03669	0.0519815	1	1	ns	0.915366	-0.12758	0.00026	0.00197572	**	0.670269	-0.577188	2.17e-05	0.000380688	***	0.620366	-0.688809	0.00567	0.0445142	*	0.702589	-0.509248
378.9096_0.31	POS	378.91	0.31	D-Fructose 2,6-bisphosphate	C00665	0.529	0.672069	ns	1.06656	0.0929681	0.393	0.772945	ns	1.06347	0.0887759	0.579	0.963418	ns	1.09855	0.135599	0.00414	0.0174568	*	0.827686	-0.272845	0.0101	0.0371335	*	0.830095	-0.268652	0.00567	0.0445142	*	0.803586	-0.315476
387.2013_3.54	POS	387.201	3.54	Dihydrocortisol	C05471	0.00684	0.0823698	ns	1.68767	0.755029	0.0115	0.403494	ns	0.723756	-0.466425	0.0355	0.938011	ns	0.705511	-0.503259	2.17e-05	0.000342619	***	0.205718	-2.28126	8.66e-05	0.00100048	**	0.479696	-1.05981	0.00567	0.0445142	*	0.492101	-1.02297
413.2551_4.39	POS	413.255	4.39	7-ketodeoxycholic acid	C04643	4.33e-05	0.0102549	*	2.36099	1.23939	0.0355	0.531005	ns	0.723614	-0.466709	0.315	0.938011	ns	0.792075	-0.336292	2.17e-05	0.000342619	***	0.0983817	-3.34547	0.00026	0.00239133	**	0.320997	-1.63937	0.00567	0.0445142	*	0.293253	-1.76978
602.2861_2.73	POS	602.286	2.73	Bilirubin	C00486	0.0232	0.130822	ns	1.92733	0.946601	0.0288	0.505244	ns	1.91755	0.939266	0.0288	0.938011	ns	1.86724	0.900904	0.0172	0.0472294	*	1.67796	0.746707	0.0133	0.0437991	*	1.68651	0.754042	0.00567	0.0445142	*	1.73196	0.792403
125.0956_2.72	NEG	125.096	2.72	5-Aminoimidazole-4-carboxamide	C04051	0.143	0.448902	ns	1.21449	0.280354	0.00288	0.0615411	ns	0.676627	-0.563567	0.0355	0.491352	ns	0.698519	-0.517629	2.17e-05	0.000242483	***	0.220349	-2.18214	2.17e-05	0.000296973	***	0.395509	-1.33822	0.00762	0.0389965	*	0.383114	-1.38415
165.0567_2.26	NEG	165.057	2.26	DL-3,4-Dihydroxymandelic acid	C05580	0.684	0.941369	ns	1.51279	0.597209	0.000325	0.0247406	*	0.387985	-1.36593	0.00013	0.02262	*	0.318774	-1.64939	0.243	0.377518	ns	0.586652	-0.769424	0.0435	0.0942758	ns	2.28741	1.19371	0.00762	0.0389965	*	2.78404	1.47718
187.0964_2.73	NEG	187.096	2.73	Homoarginine	C01924	0.143	0.448902	ns	1.20426	0.268143	0.0015	0.0589355	ns	0.683311	-0.549386	0.0232	0.392467	ns	0.700038	-0.514494	2.17e-05	0.000242483	***	0.2228	-2.16618	8.66e-05	0.000742808	***	0.392659	-1.34865	0.00762	0.0389965	*	0.383277	-1.38354
188.0998_2.73	NEG	188.1	2.73	Dihydrolipoamide	C00579	0.063	0.269242	ns	1.25177	0.323966	0.00288	0.0615411	ns	0.679311	-0.557857	0.0433	0.497542	ns	0.701302	-0.511893	2.17e-05	0.000242483	***	0.203322	-2.29816	8.66e-05	0.000742808	***	0.374662	-1.41634	0.00762	0.0389965	*	0.362913	-1.4623
209.0761_2.73	NEG	209.076	2.73	Traumatic Acid	C16308	0.105	0.381761	ns	1.17395	0.231371	0.0232	0.23162	ns	0.801595	-0.319054	0.0753	0.65511	ns	0.796758	-0.327787	2.17e-05	0.000242483	***	0.328594	-1.60562	4.33e-05	0.000446944	***	0.481231	-1.0552	0.00762	0.0389965	*	0.484153	-1.04647
279.2325_6.51	NEG	279.233	6.51	Tuberculostearic acid	C16794	0.0892	0.347111	ns	1.37631	0.460806	0.19	0.792534	ns	0.776314	-0.365287	0.247	0.85956	ns	0.796818	-0.327677	0.447	0.545537	ns	1.20005	0.26309	0.00414	0.0152342	*	2.12754	1.08918	0.00762	0.0389965	*	2.07279	1.05157
465.2492_3.79	NEG	465.249	3.79	Dolichyl b-D-glucosyl phosphate	C01246	0.315	0.700128	ns	1.33105	0.412564	0.436	0.986954	ns	1.23741	0.307324	0.739	0.967852	ns	1.20343	0.267156	0.022	0.084	ns	2.26861	1.18181	0.0133	0.0394146	*	2.44028	1.28705	0.00762	0.0389965	*	2.50918	1.32721
561.3791_7.45	NEG	561.379	7.45	3-Hexaprenyl-4,5-Dihydroxybenzoic acid	C05200	0.579	0.906455	ns	0.998936	-0.0015364	0.165	0.752697	ns	1.32499	0.405979	0.853	0.982927	ns	0.867292	-0.205411	0.035	0.121108	ns	2.47445	1.30711	0.156	0.228101	ns	1.86554	0.899594	0.00762	0.0389965	*	2.85004	1.51098
699.4347_5.81	NEG	699.435	5.81	DG(20:4(5Z,8Z,11Z,14Z)/20:4(5Z,8Z,11Z,14Z)/0:0)	C00165	0.00288	0.0357943	*	2.35358	1.23486	0.0185	0.199407	ns	0.584706	-0.774217	0.143	0.741166	ns	0.662707	-0.593556	2.17e-05	0.000242483	***	0.0930969	-3.42512	4.33e-05	0.000446944	***	0.374738	-1.41605	0.00762	0.0389965	*	0.33063	-1.59671
1010.6579_5.31	POS	1010.66	5.31	Galabiosylceramide (d18:1/24:1(15Z))	C06126	0.912	0.951157	ns	1.00177	0.00255429	0.0753	0.636912	ns	1.11646	0.158935	0.529	0.957591	ns	0.980615	-0.0282414	0.000974	0.00561482	**	0.511033	-0.968512	0.000411	0.00355034	**	0.458536	-1.12489	0.00762	0.055245	ns	0.522059	-0.937716
163.148_6.45	POS	163.148	6.45	Allysine	C04076	0.00684	0.0823698	ns	1.57165	0.652277	0.971	0.993728	ns	0.968845	-0.0456624	0.912	0.998763	ns	0.916389	-0.125969	0.549	0.627113	ns	1.21035	0.275421	0.00414	0.0197083	*	1.96341	0.97336	0.00762	0.055245	ns	2.0758	1.05367
168.0903_0.52	POS	168.09	0.52	Taurocyamine	C01959	0.00684	0.0823698	ns	1.2422	0.312892	0.971	0.993728	ns	0.984997	-0.0218086	0.631	0.971979	ns	0.910607	-0.1351	0.968	0.974515	ns	1.01658	0.0237301	0.00762	0.0303731	*	1.28203	0.358431	0.00762	0.055245	ns	1.38676	0.471722
197.1102_2.51	POS	197.11	2.51	Galactonic acid	C00880	0.00209	0.0560357	ns	1.46234	0.548275	0.123	0.681584	ns	0.792736	-0.335087	0.143	0.938011	ns	0.787167	-0.345258	2.17e-05	0.000342619	***	0.296734	-1.75276	0.00065	0.00516006	**	0.547375	-0.869398	0.00762	0.055245	ns	0.551248	-0.859227
255.1232_2.78	POS	255.123	2.78	Biopterin	C06313	0.00893	0.0899967	ns	1.39274	0.47793	0.0892	0.648354	ns	0.765852	-0.384862	0.0753	0.938011	ns	0.741476	-0.431529	2.17e-05	0.000342619	***	0.290128	-1.78524	0.00145	0.00909691	**	0.527613	-0.922449	0.00762	0.055245	ns	0.544958	-0.875782
283.0545_2.73	POS	283.055	2.73	Myoinositol 1-phosphate	C01177	0.0433	0.164958	ns	1.23617	0.305879	0.684	0.890893	ns	0.963534	-0.0535925	0.739	0.985102	ns	0.921689	-0.117648	4.33e-05	0.00056709	***	0.419746	-1.25241	8.66e-05	0.00100048	**	0.538515	-0.892942	0.00762	0.055245	ns	0.562964	-0.828887
353.2642_6.48	POS	353.264	6.48	PGH2	C00427	0.529	0.672069	ns	0.996124	-0.00560313	0.796	0.923737	ns	0.976687	-0.0340324	0.684	0.982775	ns	1.29832	0.376642	8.66e-05	0.000928744	***	4.53737	2.18186	0.000152	0.00157658	**	4.62767	2.21029	0.00762	0.055245	ns	3.48126	1.79961
399.315_5.77	POS	399.315	5.77	4a-Methyl zymosterol	C05103	0.315	0.471919	ns	2.38682	1.25509	0.684	0.890893	ns	0.896109	-0.158255	0.19	0.938011	ns	0.763369	-0.389548	0.78	0.822851	ns	0.49364	-1.01847	0.0435	0.105664	ns	1.31483	0.394874	0.00762	0.055245	ns	1.54346	0.626168
994.6805_5.3	POS	994.681	5.3	Galabiosylceramide (d18:1/24:1(15Z))	C06126	0.393	0.541661	ns	0.866151	-0.207309	0.0115	0.403494	ns	1.28536	0.362175	0.315	0.938011	ns	1.04067	0.0575068	0.00299	0.0134882	*	0.40884	-1.29039	4.33e-05	0.000583216	***	0.2755	-1.85987	0.00762	0.055245	ns	0.34028	-1.55521
355.2267_5.21	NEG	355.227	5.21	PGF1&alpha;	C06475	0.853	0.998035	ns	0.877	-0.189351	0.971	0.99552	ns	0.775627	-0.366565	0.218	0.840266	ns	0.614	-0.703689	0.315	0.436485	ns	1.26283	0.336658	0.0947	0.161096	ns	1.42788	0.513872	0.0101	0.0486237	*	1.80375	0.850996
459.2596_3.96	NEG	459.26	3.96	3a,6b,7a,12a-Tetrahydroxy-5b-cholanoic acid	C01094	0.218	0.579747	ns	1.41203	0.49777	0.000325	0.0247406	*	0.637304	-0.649946	0.063	0.618823	ns	0.699188	-0.516247	8.66e-05	0.000748077	***	0.183518	-2.446	0.00065	0.00345721	**	0.406609	-1.29829	0.0101	0.0486237	*	0.37062	-1.43199
1146.6912_3.15	POS	1146.69	3.15	Trihexosylceramide (d18:1/22:0)	C04737	0.19	0.345477	ns	1.19186	0.253218	0.684	0.890893	ns	0.897432	-0.156125	1	1	ns	0.889222	-0.169384	0.000411	0.00284893	**	0.510134	-0.971052	0.00414	0.0197083	*	0.677499	-0.56171	0.0101	0.0656847	ns	0.683754	-0.54845
227.0908_1.72	POS	227.091	1.72	Porphobilinogen	C00931	0.063	0.197405	ns	1.30663	0.385853	0.0232	0.474348	ns	0.672676	-0.572015	0.123	0.938011	ns	0.724737	-0.464471	2.17e-05	0.000342619	***	0.264699	-1.91757	0.0021	0.012057	*	0.514162	-0.959705	0.0101	0.0656847	ns	0.477228	-1.06725
239.0928_2.57	POS	239.093	2.57	Bisnorbiotin	C20384	0.912	0.951157	ns	0.947658	-0.077561	0.631	0.869691	ns	0.880518	-0.183575	0.684	0.982775	ns	0.862607	-0.213224	0.0133	0.0391695	*	6.49942	2.70031	0.00762	0.0303731	*	6.99501	2.80633	0.0101	0.0656847	ns	7.14025	2.83597
255.2107_3.79	POS	255.211	3.79	cis-9-palmitoleic acid	C08362	0.123	0.276555	ns	1.53704	0.620156	0.19	0.692282	ns	1.39445	0.479691	0.353	0.938011	ns	1.28507	0.36185	0.0435	0.0936568	ns	1.95708	0.968705	0.022	0.0626493	ns	2.15722	1.10917	0.0101	0.0656847	ns	2.34082	1.22701
291.219_3.79	POS	291.219	3.79	Androsterone	C00523	0.0524	0.1834	ns	1.62814	0.703226	0.123	0.681584	ns	1.4176	0.503453	0.481	0.947333	ns	1.30096	0.379581	0.0435	0.0936568	ns	1.75995	0.815538	0.0279	0.0752294	ns	2.02134	1.01531	0.0101	0.0656847	ns	2.20256	1.13918
337.1987_6.49	POS	337.199	6.49	PGA1	C04685	0.529	0.672069	ns	1.0684	0.0954519	0.631	0.869691	ns	0.901897	-0.148966	0.739	0.985102	ns	0.96196	-0.0559512	0.022	0.0557255	ns	1.78167	0.83323	0.0101	0.0371335	*	2.11059	1.07765	0.0101	0.0656847	ns	1.97881	0.984633
337.271_5	POS	337.271	5	PGA1	C04685	0.971	0.982407	ns	1.0452	0.0637795	0.315	0.746025	ns	1.0854	0.118227	0.28	0.938011	ns	0.80351	-0.315613	0.00065	0.00414193	**	0.355597	-1.49168	4.33e-05	0.000583216	***	0.342427	-1.54613	0.0101	0.0656847	ns	0.462559	-1.11229
398.3239_4.72	POS	398.324	4.72	Solanidine	C06543	0.0433	0.164958	ns	1.85838	0.894044	0.853	0.947333	ns	0.977794	-0.0323971	0.739	0.985102	ns	0.915428	-0.127481	0.182	0.267448	ns	2.04356	1.03109	0.0133	0.0437991	*	3.88396	1.95753	0.0101	0.0656847	ns	4.14856	2.05261
489.2499_3.78	POS	489.25	3.78	Dolichyl b-D-glucosyl phosphate	C01246	0.165	0.320526	ns	1.6633	0.734052	0.28	0.732744	ns	1.32439	0.405326	0.631	0.971979	ns	1.20979	0.274757	0.0653	0.126851	ns	1.57044	0.651173	0.0133	0.0437991	*	1.97233	0.979899	0.0101	0.0656847	ns	2.15916	1.11047
553.3357_5.14	POS	553.336	5.14	Lithocholate 3-O-glucuronide	C03033	0.529	0.672069	ns	0.948549	-0.0762064	0.165	0.681584	ns	0.769765	-0.37751	0.0147	0.788253	ns	0.630898	-0.664522	0.182	0.267448	ns	1.31719	0.397463	0.0279	0.0752294	ns	1.62312	0.698766	0.0101	0.0656847	ns	1.98038	0.985779
123.0212_12.34	NEG	123.021	12.34	5-Hydroxymethyluracil	C03088	0.529	0.877823	ns	0.937992	-0.0923528	0.393	0.986954	ns	0.940995	-0.0877407	0.247	0.85956	ns	0.920964	-0.118784	0.0789	0.204469	ns	1.1684	0.224539	0.0653	0.125253	ns	1.16467	0.219927	0.0133	0.0582712	ns	1.19001	0.25097
173.0818_2.36	NEG	173.082	2.36	Suberic acid	C08278	0.0524	0.242674	ns	1.34291	0.425358	0.0115	0.149011	ns	0.602067	-0.732005	0.0355	0.491352	ns	0.643696	-0.635548	2.17e-05	0.000242483	***	0.200555	-2.31793	8.66e-05	0.000742808	***	0.447337	-1.16057	0.0133	0.0582712	ns	0.418406	-1.25702
403.1892_3.55	NEG	403.189	3.55	Cortol	C05482	0.0232	0.144171	ns	1.41722	0.503061	0.000325	0.0247406	*	0.637827	-0.648762	0.00893	0.252947	ns	0.623986	-0.680414	2.17e-05	0.000242483	***	0.198897	-2.32991	0.000152	0.00112888	**	0.441938	-1.17808	0.0133	0.0582712	ns	0.451741	-1.14643
438.201_4.23	NEG	438.201	4.23	Leukotriene E4	C05952	0.00209	0.0310441	*	1.96798	0.976717	0.739	0.986954	ns	0.985681	-0.0208069	0.353	0.886503	ns	0.825532	-0.276604	2.17e-05	0.000242483	***	0.222976	-2.16504	0.00065	0.00345721	**	0.445187	-1.16752	0.0133	0.0582712	ns	0.531552	-0.911718
464.3143_6.1	NEG	464.314	6.1	Lithocholic acid taurine conjugate	C02592	0.684	0.941369	ns	1.13164	0.178421	0.853	0.991368	ns	0.937162	-0.0936293	0.28	0.865584	ns	0.720909	-0.47211	4.33e-05	0.000415271	***	0.315561	-1.66401	0.000411	0.00240672	**	0.381047	-1.39196	0.0133	0.0582712	ns	0.495351	-1.01348
477.2815_5.06	NEG	477.281	5.06	Leukotriene D4	C05951	0.796	0.985293	ns	1.00128	0.00185266	0.739	0.986954	ns	1.10583	0.145127	0.165	0.781984	ns	0.793536	-0.333632	0.000974	0.00617881	**	0.397207	-1.33204	8.66e-05	0.000742808	***	0.359656	-1.47531	0.0133	0.0582712	ns	0.501197	-0.99655
482.3152_5.28	NEG	482.315	5.28	Lithocholic acid taurine conjugate	C02592	0.0052	0.0550748	ns	0.815611	-0.294046	0.529	0.986954	ns	1.08519	0.117953	0.529	0.940296	ns	0.882055	-0.18106	0.0133	0.057855	ns	0.772319	-0.372731	0.00026	0.00169348	**	0.58046	-0.78473	0.0133	0.0582712	ns	0.714142	-0.485718
501.2849_5.03	NEG	501.285	5.03	cholesterol sulfate	C18043	0.971	1	ns	1.06037	0.08457	0.529	0.986954	ns	1.08055	0.111762	0.481	0.937373	ns	0.833233	-0.263207	0.0947	0.22661	ns	1.42657	0.512553	0.0947	0.161096	ns	1.39994	0.485361	0.0133	0.0582712	ns	1.81545	0.86033
161.0843_3.04	POS	161.084	3.04	3-Oxoadipic acid	C00846	0.0052	0.0769708	ns	1.42887	0.51487	0.123	0.681584	ns	0.809993	-0.304018	0.105	0.938011	ns	0.775826	-0.366195	2.17e-05	0.000342619	***	0.381668	-1.38961	0.00299	0.0155065	*	0.673281	-0.570719	0.0133	0.0809392	ns	0.702932	-0.508543
190.1021_2.76	POS	190.102	2.76	L-Homocitrulline	C02427	0.28	0.436033	ns	1.12015	0.163693	0.684	0.890893	ns	0.996822	-0.00459226	0.28	0.938011	ns	0.812674	-0.299251	4.33e-05	0.00056709	***	0.324182	-1.62512	0.00026	0.00239133	**	0.364291	-1.45684	0.0133	0.0809392	ns	0.446837	-1.16218
293.2856_7.63	POS	293.286	7.63	3a,17a-Dihydroxy-5b-androstane	C07632	0.0147	0.107952	ns	1.40182	0.487301	0.631	0.869691	ns	0.781927	-0.354894	0.684	0.982775	ns	0.885632	-0.175222	0.447	0.53512	ns	1.15891	0.212774	0.0021	0.012057	*	2.07767	1.05497	0.0133	0.0809392	ns	1.83439	0.875296
339.2067_4.3	POS	339.207	4.3	16-a-Hydroxypregnenolone	C06390	0.000206	0.0162626	*	1.9545	0.966802	0.143	0.681584	ns	0.810163	-0.303715	0.0892	0.938011	ns	0.71896	-0.476016	2.17e-05	0.000342619	***	0.211433	-2.24173	0.000974	0.00673506	**	0.510079	-0.971208	0.0133	0.0809392	ns	0.574784	-0.798908
357.2983_6.64	POS	357.298	6.64	PGF1&alpha;	C06475	0.393	0.541661	ns	0.765872	-0.384826	0.971	0.993728	ns	0.971625	-0.0415279	0.912	0.998763	ns	1.2266	0.294666	0.0021	0.0102723	*	5.8494	2.54829	0.0101	0.0371335	*	4.61072	2.20499	0.0133	0.0809392	ns	3.65228	1.8688
379.2826_6.67	POS	379.283	6.67	PGF1&alpha;	C06475	0.19	0.345477	ns	0.711875	-0.490304	0.853	0.947333	ns	0.925255	-0.112076	0.739	0.985102	ns	1.12026	0.163839	0.0021	0.0102723	*	4.68922	2.22935	0.00762	0.0303731	*	3.6078	1.85112	0.0133	0.0809392	ns	2.97978	1.5752
431.247_3.78	POS	431.247	3.78	3a,6a,7b-Trihydroxy-5b-cholanoic acid	C17727	0.063	0.197405	ns	1.80096	0.848763	0.218	0.7105	ns	1.42198	0.507898	0.19	0.938011	ns	1.43223	0.518266	0.035	0.0785083	ns	1.83703	0.877372	0.0133	0.0437991	*	2.32662	1.21824	0.0133	0.0809392	ns	2.30996	1.20787
723.4337_5.83	POS	723.434	5.83	Octaprenyl diphosphate	C04146	0.000325	0.0192427	*	2.14914	1.10376	0.0433	0.546927	ns	0.692043	-0.531066	0.353	0.938011	ns	0.764958	-0.386548	2.17e-05	0.000342619	***	0.118259	-3.07998	0.000974	0.00673506	**	0.367252	-1.44516	0.0133	0.0809392	ns	0.332246	-1.58968
1043.6177_5.06	NEG	1043.62	5.06	Ganglioside GA2 (d18:1/12:0)	C06135	0.19	0.534457	ns	1.23142	0.300325	0.00209	0.0615411	ns	1.39504	0.480304	0.481	0.937373	ns	1.11634	0.158777	0.00299	0.0164046	*	0.534459	-0.903849	0.0021	0.00900634	**	0.471775	-1.08383	0.0172	0.069832	ns	0.589555	-0.762302
1045.6752_5.45	NEG	1045.68	5.45	Ganglioside GA2 (d18:1/16:0)	C06135	0.165	0.493784	ns	0.785588	-0.348155	0.481	0.986954	ns	1.08992	0.124229	0.853	0.982927	ns	0.943073	-0.0845587	0.0021	0.0121223	*	0.68472	-0.546413	0.000152	0.00112888	**	0.493528	-1.0188	0.0172	0.069832	ns	0.570378	-0.810009
171.0898_2.79	NEG	171.09	2.79	Hydantoin-5-propionic acid	C05565	0.0433	0.215263	ns	1.23609	0.305779	0.0147	0.175535	ns	0.780937	-0.356723	0.247	0.85956	ns	0.828437	-0.271535	2.17e-05	0.000242483	***	0.458931	-1.12365	0.00414	0.0152342	*	0.726407	-0.461149	0.0172	0.069832	ns	0.684757	-0.546336
195.0654_2.37	NEG	195.065	2.37	Methyl bisnorbiotinyl ketone	C20387	0.143	0.448902	ns	1.33041	0.411873	0.00893	0.126474	ns	0.622207	-0.684534	0.0433	0.497542	ns	0.646721	-0.628784	2.17e-05	0.000242483	***	0.269944	-1.88927	0.00026	0.00169348	**	0.577198	-0.792863	0.0172	0.069832	ns	0.555318	-0.848613
80.9757_12.33	NEG	80.9757	12.33	Sulfite	C00094	0.529	0.877823	ns	0.975302	-0.0360785	0.436	0.986954	ns	0.94539	-0.0810186	0.579	0.940296	ns	0.949613	-0.0745888	0.0435	0.140538	ns	1.15744	0.210935	0.035	0.0801316	ns	1.19406	0.255875	0.0172	0.069832	ns	1.18875	0.249445
922.5868_9.19	NEG	922.587	9.19	Galabiosylceramide (d18:1/9Z-18:1)	C06126	0.739	0.963707	ns	1.22392	0.291509	0.436	0.986954	ns	0.799969	-0.321985	1	1	ns	0.972246	-0.0406061	0.0947	0.22661	ns	1.56367	0.644932	0.00145	0.00674084	**	2.39235	1.25843	0.0172	0.069832	ns	1.96843	0.977047
107.0096_0.41	POS	107.01	0.41	Glyceric acid	C00258	0.00013	0.0136837	*	1.29945	0.377896	0.971	0.993728	ns	1.0001	0.000141112	0.912	0.998763	ns	1.01656	0.0236908	0.315	0.406738	ns	0.939284	-0.0903662	0.00567	0.0245642	*	1.22043	0.287389	0.0172	0.0975697	ns	1.20067	0.263839
151.0742_1.72	POS	151.074	1.72	4-Coumaryl alcohol	C02646	0.0185	0.120314	ns	1.27319	0.348444	0.0147	0.421994	ns	0.719778	-0.474376	0.123	0.938011	ns	0.784664	-0.349852	2.17e-05	0.000342619	***	0.333289	-1.58515	0.00299	0.0155065	*	0.589542	-0.762334	0.0172	0.0975697	ns	0.540791	-0.886858
245.1236_2.15	POS	245.124	2.15	Pseudouridine	C02067	0.353	0.504641	ns	1.07577	0.105369	0.0115	0.403494	ns	0.773696	-0.370161	0.063	0.938011	ns	0.767902	-0.381006	8.66e-05	0.000928744	***	0.505247	-0.984938	0.00145	0.00909691	**	0.702511	-0.509408	0.0172	0.0975697	ns	0.707811	-0.498563
283.9785_2.1	POS	283.978	2.1	2,3-Diphospho-D-Glyceric Acid	C01159	0.00105	0.035525	*	0.737651	-0.438989	1.08e-05	0.0076734	**	0.560671	-0.834773	1.08e-05	0.0153468	*	0.50041	-0.998817	2.17e-05	0.000342619	***	0.461424	-1.11583	8.66e-05	0.00100048	**	0.607076	-0.72005	0.0172	0.0975697	ns	0.680183	-0.556006
298.141_5.31	POS	298.141	5.31	1-Methylguanosine	C04545	0.105	0.255488	ns	1.08444	0.11695	0.0115	0.403494	ns	1.11867	0.16179	0.0892	0.938011	ns	1.03814	0.0539986	0.00567	0.0213432	*	0.771435	-0.374383	0.0021	0.012057	*	0.747827	-0.419223	0.0172	0.0975697	ns	0.805842	-0.311431
339.2432_6.6	POS	339.243	6.6	16-a-Hydroxypregnenolone	C06390	0.912	0.951157	ns	1.03288	0.0466724	0.971	0.993728	ns	0.964571	-0.0520412	0.971	0.998763	ns	1.12477	0.169634	0.00414	0.0174568	*	3.25774	1.70387	0.00567	0.0245642	*	3.48845	1.80259	0.0172	0.0975697	ns	2.99159	1.58091
355.2585_4.08	POS	355.259	4.08	16-a-Hydroxypregnenolone	C06390	0.0147	0.107952	ns	6.99092	2.80548	0.00893	0.384531	ns	3.19651	1.6765	0.684	0.982775	ns	2.81124	1.4912	0.549	0.627113	ns	0.598016	-0.741745	0.315	0.469198	ns	1.30789	0.38724	0.0172	0.0975697	ns	1.48713	0.572532
359.2875_5.33	POS	359.288	5.33	PGH2	C00427	0.165	0.320526	ns	1.24177	0.312403	0.393	0.772945	ns	0.707487	-0.499225	0.19	0.938011	ns	0.541564	-0.884795	0.000152	0.00135418	**	0.189252	-2.40162	0.00299	0.0155065	*	0.332173	-1.58999	0.0172	0.0975697	ns	0.433943	-1.20442
443.2649_3.97	POS	443.265	3.97	7a,12a-Dihydroxy-3-oxo-4-cholenoic acid	C15568	0.0355	0.153563	ns	1.82965	0.871571	0.0524	0.572772	ns	0.754012	-0.407341	0.436	0.938011	ns	0.813873	-0.297124	8.66e-05	0.000928744	***	0.174817	-2.51609	0.000974	0.00673506	**	0.424203	-1.23717	0.0172	0.0975697	ns	0.393002	-1.34739
444.27_3.98	POS	444.27	3.98	Dolichyl phosphate D-mannose	C03862	0.0232	0.130822	ns	1.67044	0.740229	0.247	0.726681	ns	0.860379	-0.216956	0.481	0.947333	ns	0.827925	-0.272429	2.17e-05	0.000342619	***	0.27079	-1.88475	0.00065	0.00516006	**	0.525745	-0.927566	0.0172	0.0975697	ns	0.546353	-0.872094
565.2589_2.93	POS	565.259	2.93	Aerobactin	C05554	0.000325	0.0192427	*	1.92254	0.943017	0.105	0.669081	ns	1.44339	0.529463	0.247	0.938011	ns	1.35048	0.433475	0.022	0.0557255	ns	1.41115	0.496868	0.00762	0.0303731	*	1.87959	0.910421	0.0172	0.0975697	ns	2.00891	1.00641
593.3233_3.58	POS	593.323	3.58	Presqualene diphosphate	C03428	0.19	0.345477	ns	1.81716	0.861689	0.631	0.869691	ns	0.853088	-0.229234	0.529	0.957591	ns	0.734726	-0.444721	0.447	0.53512	ns	1.51042	0.594949	0.035	0.0897744	ns	3.21735	1.68587	0.0172	0.0975697	ns	3.73565	1.90136
164.0712_0.56	NEG	164.071	0.56	4-Pyridoxic acid	C00847	0.0892	0.347111	ns	1.30834	0.387735	0.912	0.9918	ns	0.993863	-0.00888159	0.739	0.967852	ns	0.949281	-0.0750928	0.243	0.377518	ns	1.20012	0.263175	0.00567	0.019845	*	1.57985	0.659792	0.022	0.0821963	ns	1.65405	0.726003
672.3897_5.45	NEG	672.39	5.45	a-Tetrasaccharide	C06768	0.0015	0.0264783	*	2.20227	1.13899	0.0753	0.493094	ns	0.724868	-0.46421	0.123	0.741166	ns	0.694248	-0.526477	2.17e-05	0.000242483	***	0.176118	-2.50539	0.00145	0.00674084	**	0.535075	-0.902187	0.022	0.0821963	ns	0.558674	-0.83992
754.5743_10.32	NEG	754.574	10.32	Glucosylceramide (d18:1/20:0)	C01190	0.123	0.409328	ns	0.647742	-0.626508	0.971	0.99552	ns	0.735148	-0.443893	0.481	0.937373	ns	0.615528	-0.700103	0.113	0.252539	ns	0.63201	-0.66198	0.0279	0.0671585	ns	0.556867	-0.844595	0.022	0.0821963	ns	0.665087	-0.588385
868.6434_10.3	NEG	868.643	10.3	Galabiosylceramide (d18:1/9Z-18:1)	C06126	0.247	0.613971	ns	0.787581	-0.3445	0.853	0.991368	ns	1.11212	0.153306	1	1	ns	0.989974	-0.0145375	0.243	0.377518	ns	0.651685	-0.617754	0.0279	0.0671585	ns	0.461512	-1.11556	0.022	0.0821963	ns	0.518452	-0.947716
1015.6131_3.05	POS	1015.61	3.05	Ganglioside GA2 (d18:1/12:0)	C06135	0.0892	0.236922	ns	1.23857	0.308678	0.529	0.836161	ns	0.893326	-0.162741	0.579	0.963418	ns	0.846095	-0.241109	0.000152	0.00135418	**	0.510528	-0.969938	0.0133	0.0437991	*	0.707833	-0.49852	0.022	0.114303	ns	0.747346	-0.420151
1171.6978_3.16	POS	1171.7	3.16	Ganglioside GA1 (d18:1/12:0)	C06136	0.19	0.345477	ns	1.14632	0.197004	0.28	0.732744	ns	0.839596	-0.252233	0.579	0.963418	ns	0.826024	-0.275744	0.000411	0.00284893	**	0.532903	-0.908055	0.0172	0.0530754	ns	0.727582	-0.458818	0.022	0.114303	ns	0.739536	-0.435308
1184.8388_8.88	POS	1184.84	8.88	Trihexosylceramide (d18:1/26:1(17Z))	C04737	0.579	0.712963	ns	1.37011	0.454293	0.853	0.947333	ns	1.04273	0.0603655	0.796	0.997017	ns	1.10846	0.148552	0.0535	0.109386	ns	1.59334	0.672054	0.0101	0.0371335	*	2.09359	1.06598	0.022	0.114303	ns	1.96945	0.977794
153.077_2.72	POS	153.077	2.72	L-Arabitol	C00532	0.0355	0.153563	ns	1.33592	0.41783	0.063	0.615278	ns	0.806753	-0.309802	0.0753	0.938011	ns	0.791554	-0.337241	2.17e-05	0.000342619	***	0.403224	-1.31035	0.000411	0.00355034	**	0.667707	-0.582713	0.022	0.114303	ns	0.680528	-0.555275
161.1267_6.49	POS	161.127	6.49	D-Ala-D-Ala	C00993	0.00893	0.0899967	ns	1.36671	0.450703	0.436	0.793794	ns	0.886931	-0.173107	0.631	0.971979	ns	0.901638	-0.149379	0.661	0.725594	ns	1.14106	0.190371	0.0172	0.0530754	ns	1.7583	0.814181	0.022	0.114303	ns	1.72962	0.790454
164.9269_0.41	POS	164.927	0.41	2-Hydroxyethanesulfonate	C05123	0.853	0.921059	ns	1.11198	0.153135	0.684	0.890893	ns	0.877185	-0.189047	0.579	0.963418	ns	0.882462	-0.180394	0.211	0.299831	ns	1.42461	0.510564	0.00762	0.0303731	*	1.80594	0.852746	0.022	0.114303	ns	1.79514	0.844093
175.1192_0.34	POS	175.119	0.34	Suberic acid	C08278	0.0753	0.215946	ns	1.21563	0.281701	0.315	0.746025	ns	1.00805	0.0115626	0.436	0.938011	ns	1.00619	0.00890212	0.00026	0.00197572	**	0.397837	-1.32975	0.00299	0.0155065	*	0.479761	-1.05961	0.022	0.114303	ns	0.480646	-1.05695
187.0982_2.16	POS	187.098	2.16	D-Galactose	C00984	0.0753	0.215946	ns	1.25	0.32193	0.0185	0.434521	ns	0.690511	-0.534264	0.0892	0.938011	ns	0.708613	-0.49693	2.17e-05	0.000342619	***	0.349986	-1.51463	0.00762	0.0303731	*	0.633564	-0.658437	0.022	0.114303	ns	0.617379	-0.695771
210.0817_2.12	POS	210.082	2.12	Isocitrate	C00311	0.0232	0.130822	ns	1.17546	0.233227	0.000325	0.0839682	ns	0.635651	-0.653694	0.000487	0.106466	ns	0.659503	-0.60055	0.604	0.675282	ns	1.76473	0.81945	0.0021	0.012057	*	3.26339	1.70637	0.022	0.114303	ns	3.14536	1.65323
220.0789_0.35	POS	220.079	0.35	Metanephrine	C05588	0.143	0.297733	ns	1.26785	0.342386	0.000725	0.121203	ns	0.714868	-0.48425	0.000487	0.106466	ns	0.633737	-0.658044	2.17e-05	0.000342619	***	0.355257	-1.49306	0.000411	0.00355034	**	0.630065	-0.666428	0.022	0.114303	ns	0.710726	-0.492634
232.9841_2.11	POS	232.984	2.11	Iduronic acid	C06472	0.0015	0.0430606	*	0.678673	-0.559212	0.000206	0.0731815	ns	0.643689	-0.635564	1.08e-05	0.0153468	*	0.523754	-0.933039	2.17e-05	0.000342619	***	0.519355	-0.945206	8.66e-05	0.00100048	**	0.547582	-0.868854	0.022	0.114303	ns	0.672973	-0.571379
306.0393_0.35	POS	306.039	0.35	Deoxyguanosine	C00330	0.063	0.197405	ns	0.768177	-0.380489	0.063	0.615278	ns	0.790374	-0.339393	0.143	0.938011	ns	0.822992	-0.28105	0.00567	0.0213432	*	0.739226	-0.435912	0.0789	0.167089	ns	0.718466	-0.477009	0.022	0.114303	ns	0.689991	-0.535352
426.3563_5.05	POS	426.356	5.05	3a,6a,7b-Trihydroxy-5b-cholanoic acid	C17727	0.0892	0.236922	ns	1.61502	0.691555	0.971	0.993728	ns	0.980064	-0.0290527	0.853	0.998763	ns	0.864987	-0.209249	0.278	0.368506	ns	1.80096	0.848767	0.022	0.0626493	ns	2.96776	1.56937	0.022	0.114303	ns	3.36259	1.74957
500.2861_4.96	POS	500.286	4.96	Glucosylsphingosine	C03108	0.143	0.297733	ns	1.2567	0.329641	0.0753	0.636912	ns	1.16069	0.21498	0.853	0.998763	ns	0.934735	-0.097371	0.00299	0.0134882	*	0.420095	-1.25121	2.17e-05	0.000380688	***	0.454846	-1.13655	0.022	0.114303	ns	0.564796	-0.824199
681.4065_5.33	POS	681.407	5.33	Fucoxanthin	C08596	0.00105	0.035525	*	1.93643	0.953403	0.00893	0.384531	ns	0.72573	-0.462496	0.105	0.938011	ns	0.768537	-0.379814	2.17e-05	0.000342619	***	0.218685	-2.19308	0.0021	0.012057	*	0.583507	-0.777178	0.022	0.114303	ns	0.551006	-0.85986
1148.8285_11.99	NEG	1148.83	11.99	Trihexosylceramide (d18:1/25:0)	C04737	0.739	0.963707	ns	0.957238	-0.0630509	0.796	0.991368	ns	0.976111	-0.0348822	0.739	0.967852	ns	0.936423	-0.0947683	0.113	0.252539	ns	1.16301	0.217861	0.211	0.282415	ns	1.14052	0.189693	0.0279	0.0959949	ns	1.18886	0.249579
130.0845_0.47	NEG	130.084	0.47	L-Norleucine	C01933	0.393	0.78859	ns	1.05866	0.0822338	0.971	0.99552	ns	1.04367	0.0616673	0.579	0.940296	ns	1.06201	0.0867979	8.66e-05	0.000748077	***	1.77213	0.825487	0.00414	0.0152342	*	1.79758	0.846054	0.0279	0.0959949	ns	1.76654	0.820923
226.0156_2.42	NEG	226.016	2.42	5-Hydroxyindoleacetic acid	C05635	0.0015	0.0264783	*	0.402308	-1.31363	1.08e-05	0.0131544	*	0.23022	-2.11892	2.17e-05	0.00660765	**	0.206265	-2.27743	4.33e-05	0.000415271	***	0.193689	-2.36819	0.000152	0.00112888	**	0.338471	-1.5629	0.0279	0.0959949	ns	0.377779	-1.40439
319.2248_5.24	NEG	319.225	5.24	11-cis-Retinaldehyde	C02110	0.0147	0.108513	ns	2.79156	1.48107	0.165	0.752697	ns	0.453658	-1.14032	0.105	0.702692	ns	0.423922	-1.23813	2.17e-05	0.000242483	***	0.0439132	-4.5092	0.00065	0.00345721	**	0.270217	-1.88781	0.0279	0.0959949	ns	0.289171	-1.79
185.1556_7.01	POS	185.156	7.01	Pseudooxynicotine	C20361	0.00893	0.0899967	ns	1.58744	0.6667	0.579	0.850837	ns	0.922263	-0.11675	0.796	0.997017	ns	0.933132	-0.0998475	0.842	0.872708	ns	0.979139	-0.0304139	0.0101	0.0371335	*	1.68534	0.753036	0.0279	0.13508	ns	1.66571	0.736133
215.1806_3.79	POS	215.181	3.79	Metanephrine	C05588	0.00288	0.0644485	ns	2.64955	1.40575	0.353	0.770527	ns	1.24495	0.316092	0.631	0.971979	ns	1.1211	0.164913	0.968	0.974515	ns	0.886336	-0.174075	0.035	0.0897744	ns	1.88632	0.915578	0.0279	0.13508	ns	2.09472	1.06676
227.2008_7	POS	227.201	7	Myristoleic acid	C08322	0.00684	0.0823698	ns	1.47563	0.561332	0.739	0.908015	ns	0.948874	-0.0757119	0.912	0.998763	ns	0.974221	-0.0376795	0.72	0.774797	ns	0.982007	-0.0261954	0.022	0.0626493	ns	1.52716	0.610849	0.0279	0.13508	ns	1.48742	0.572816
283.2643_7	POS	283.264	7	Vaccenic acid	C08367	0.00893	0.0899967	ns	1.53827	0.621306	0.684	0.890893	ns	0.93037	-0.104124	0.912	0.998763	ns	0.953062	-0.0693584	0.78	0.822851	ns	1.0168	0.0240407	0.0101	0.0371335	*	1.68118	0.749471	0.0279	0.13508	ns	1.64115	0.714705
382.2128_7	POS	382.213	7	Dihydrocortisol	C05471	0.00389	0.0727328	ns	1.49365	0.578838	0.579	0.850837	ns	0.977839	-0.0323307	0.912	0.998763	ns	0.982212	-0.0258943	0.549	0.627113	ns	1.01174	0.0168385	0.0172	0.0530754	ns	1.54543	0.628007	0.0279	0.13508	ns	1.53855	0.621571
395.2227_6.88	POS	395.223	6.88	PGF1&alpha;	C06475	0.00893	0.0899967	ns	1.39655	0.481866	0.796	0.923737	ns	1.03553	0.0503636	0.631	0.971979	ns	1.02661	0.0378883	0.72	0.774797	ns	1.04463	0.0629969	0.0133	0.0437991	*	1.40883	0.494499	0.0279	0.13508	ns	1.42107	0.506975
427.3655_5.06	POS	427.365	5.06	(S)-2,3-epoxysqualene	C01054	0.0753	0.215946	ns	1.50243	0.587298	0.796	0.923737	ns	0.894603	-0.160681	0.796	0.997017	ns	0.775752	-0.366332	0.4	0.489157	ns	1.78029	0.832116	0.0279	0.0752294	ns	2.98989	1.58009	0.0279	0.13508	ns	3.44797	1.78575
900.5725_9.19	POS	900.572	9.19	Galabiosylceramide (d18:1/16:0)	C06126	0.739	0.836415	ns	1.53471	0.617968	0.393	0.772945	ns	0.772737	-0.371951	0.912	0.998763	ns	1.10465	0.143586	0.182	0.267448	ns	1.54346	0.626173	0.00414	0.0197083	*	3.06544	1.61609	0.0279	0.13508	ns	2.14437	1.10055
129.9737_11.96	NEG	129.974	11.96	Iminoaspartic acid	C05840	0.739	0.963707	ns	0.970954	-0.0425247	0.529	0.986954	ns	0.933279	-0.09962	0.529	0.940296	ns	0.963226	-0.0540542	0.0947	0.22661	ns	1.15791	0.211522	0.0653	0.125253	ns	1.20465	0.268618	0.035	0.11248	ns	1.1672	0.223052
173.1179_3.03	NEG	173.118	3.03	Suberic acid	C08278	0.165	0.493784	ns	1.21273	0.278264	0.000206	0.0247406	*	0.655567	-0.609186	0.0147	0.337823	ns	0.64803	-0.625868	2.17e-05	0.000242483	***	0.301976	-1.72749	0.000411	0.00240672	**	0.558626	-0.840045	0.035	0.11248	ns	0.565124	-0.823362
224.051_2.76	NEG	224.051	2.76	Biotin amide	C01893	0.481	0.856518	ns	1.36358	0.447402	1	1	ns	0.958853	-0.0606177	0.853	0.982927	ns	0.91262	-0.131914	0.156	0.297818	ns	3.40715	1.76856	0.0435	0.0942758	ns	4.84529	2.27658	0.035	0.11248	ns	5.09076	2.34788
531.1842_6.49	NEG	531.184	6.49	Leukotriene D4	C05951	0.165	0.493784	ns	2.22852	1.15609	0.912	0.9918	ns	0.600447	-0.735891	0.218	0.840266	ns	0.594593	-0.750027	0.842	0.876544	ns	0.843255	-0.245959	0.0435	0.0942758	ns	3.12968	1.64602	0.035	0.11248	ns	3.1605	1.66015
543.3418_5.3	NEG	543.342	5.3	3-Hexaprenyl-4,5-Dihydroxybenzoic acid	C05200	0.19	0.534457	ns	0.900194	-0.151692	1	1	ns	1.01106	0.0158691	0.28	0.865584	ns	0.861688	-0.214762	0.00567	0.02842	*	0.696964	-0.520844	0.000974	0.00480296	**	0.620539	-0.688405	0.035	0.11248	ns	0.728109	-0.457774
698.5157_9.18	NEG	698.516	9.18	Glucosylceramide (d18:1/16:0)	C01190	0.28	0.66093	ns	0.540843	-0.886718	0.684	0.986954	ns	0.701216	-0.512069	0.353	0.886503	ns	0.559259	-0.838412	0.0279	0.0996545	ns	0.387889	-1.36628	0.0133	0.0394146	*	0.299176	-1.74093	0.035	0.11248	ns	0.375117	-1.41459
1118.6747_3.14	POS	1118.67	3.14	Trihexosylceramide (d18:1/20:0)	C04737	0.105	0.255488	ns	1.17651	0.234512	0.853	0.947333	ns	0.905719	-0.142864	0.912	0.998763	ns	0.877377	-0.188731	0.000411	0.00284893	**	0.554963	-0.849536	0.0101	0.0371335	*	0.720884	-0.47216	0.035	0.158392	ns	0.744172	-0.426293
209.079_2.12	POS	209.079	2.12	5-Hydroxyindoleacetic acid	C05635	0.00684	0.0823698	ns	1.25408	0.326624	0.000325	0.0839682	ns	0.62956	-0.667584	0.000725	0.147175	ns	0.60811	-0.717596	0.661	0.725594	ns	1.56168	0.643103	0.0279	0.0752294	ns	3.11085	1.63731	0.035	0.158392	ns	3.22058	1.68732
216.1328_2.79	POS	216.133	2.79	Vanillylmandelic acid	C05584	0.00893	0.0899967	ns	1.36423	0.448086	0.218	0.7105	ns	0.855519	-0.225128	0.143	0.938011	ns	0.798947	-0.323827	2.17e-05	0.000342619	***	0.387523	-1.36764	0.00762	0.0303731	*	0.617953	-0.69443	0.035	0.158392	ns	0.661709	-0.595731
245.2256_7.49	POS	245.226	7.49	N1-Acetylspermine	C02567	1	1	ns	1.07188	0.100137	0.0185	0.434521	ns	1.67545	0.744549	0.28	0.938011	ns	1.45498	0.541	0.133	0.212232	ns	0.587104	-0.768312	0.00065	0.00516006	**	0.375602	-1.41272	0.035	0.158392	ns	0.432516	-1.20917
299.1451_2.62	POS	299.145	2.62	1-Methyladenosine	C02494	0.0052	0.0769708	ns	1.39889	0.484284	0.0524	0.572772	ns	0.773883	-0.369812	0.0892	0.938011	ns	0.739731	-0.434928	4.33e-05	0.00056709	***	0.346915	-1.52735	0.0133	0.0437991	*	0.627093	-0.673249	0.035	0.158392	ns	0.656045	-0.608134
338.0836_1.95	POS	338.084	1.95	S-(Hydroxymethyl)glutathione	C14180	0.0115	0.100563	ns	0.329707	-1.60074	0.0433	0.546927	ns	0.437637	-1.19219	0.00893	0.66787	ns	0.337582	-1.56669	0.000152	0.00135418	**	0.176234	-2.50443	0.000152	0.00157658	**	0.132772	-2.91298	0.035	0.158392	ns	0.172123	-2.53849
404.2371_3.78	POS	404.237	3.78	Sphinganine-phosphate	C01120	0.0115	0.100563	ns	1.46164	0.547592	0.481	0.817096	ns	0.879306	-0.185562	0.739	0.985102	ns	0.868392	-0.203582	8.66e-05	0.000928744	***	0.410949	-1.28297	0.0101	0.0371335	*	0.683108	-0.549814	0.035	0.158392	ns	0.691694	-0.531794
407.3249_6.9	POS	407.325	6.9	7-ketodeoxycholic acid	C04643	0.0433	0.164958	ns	1.17351	0.230831	0.853	0.947333	ns	0.966949	-0.0484881	0.684	0.982775	ns	1.03618	0.0512752	0.156	0.238233	ns	1.23318	0.302387	0.00299	0.0155065	*	1.49662	0.581706	0.035	0.158392	ns	1.39662	0.481943
432.3969_7.9	POS	432.397	7.9	4,4-Dimethyl-5a-cholesta-8,24-dien-3-b-ol	C05108	0.684	0.799312	ns	1.12602	0.171234	1	1	ns	0.999645	-0.000512526	0.481	0.947333	ns	0.79362	-0.33348	0.000411	0.00284893	**	0.296551	-1.75365	0.00065	0.00516006	**	0.334041	-1.5819	0.035	0.158392	ns	0.420759	-1.24893
475.2988_8.34	POS	475.299	8.34	5-b-Cholestane-3a-7-tetraol	C05446	0.0232	0.130822	ns	1.30195	0.380678	0.579	0.850837	ns	1.05992	0.0839602	0.353	0.938011	ns	1.10447	0.143349	0.968	0.974515	ns	0.997672	-0.00336232	0.0172	0.0530754	ns	1.22549	0.293355	0.035	0.158392	ns	1.17606	0.233967
539.3343_5.06	POS	539.334	5.06	PC(18:1(9Z)/0:0)[U] / PC(18:1(9Z)/0:0)[rac]	C04230	0.393	0.541661	ns	1.11397	0.155712	0.579	0.850837	ns	0.896762	-0.157202	0.218	0.938011	ns	0.797285	-0.326833	0.00026	0.00197572	**	0.54072	-0.887045	0.00414	0.0197083	*	0.671691	-0.574131	0.035	0.158392	ns	0.755498	-0.4045
570.3549_5.2	POS	570.355	5.2	Lithocholate 3-O-glucuronide	C03033	0.19	0.345477	ns	1.21662	0.282875	0.00893	0.384531	ns	1.66076	0.731847	0.0753	0.938011	ns	1.44789	0.533951	0.0279	0.0662421	ns	0.672964	-0.571398	0.00299	0.0155065	*	0.49299	-1.02037	0.035	0.158392	ns	0.565471	-0.822474
601.5689_10.17	POS	601.569	10.17	DG(16:0/18:1(11Z)/0:0)	C00165	0.971	0.982407	ns	0.99109	-0.0129113	0.353	0.770527	ns	0.89724	-0.156434	0.28	0.938011	ns	0.913338	-0.130779	0.315	0.406738	ns	1.21711	0.283462	0.0279	0.0752294	ns	1.34442	0.426985	0.035	0.158392	ns	1.32072	0.40133
996.6978_5.24	POS	996.698	5.24	Galabiosylceramide (d18:1/24:0)	C06126	0.739	0.836415	ns	1.05769	0.0809151	0.684	0.890893	ns	0.967245	-0.0480469	0.529	0.957591	ns	0.866221	-0.207194	0.0021	0.0102723	*	0.551775	-0.857847	0.00299	0.0155065	*	0.60337	-0.728885	0.035	0.158392	ns	0.673739	-0.569738
1134.8301_11.97	NEG	1134.83	11.97	Trihexosylceramide (d18:1/24:0)	C04737	0.481	0.856518	ns	0.929221	-0.105906	0.631	0.986954	ns	0.955945	-0.0650005	0.481	0.937373	ns	0.942965	-0.0847234	0.0653	0.183685	ns	1.20867	0.27342	0.156	0.228101	ns	1.17488	0.232514	0.0435	0.124082	ns	1.19105	0.252237
1142.8389_11.99	NEG	1142.84	11.99	Trihexosylceramide (d18:1/26:1(17Z))	C04737	0.971	1	ns	1.01543	0.0220907	0.796	0.991368	ns	0.991908	-0.0117219	0.684	0.967852	ns	0.945357	-0.0810689	0.156	0.297818	ns	1.10966	0.150116	0.243	0.310897	ns	1.13597	0.183929	0.0435	0.124082	ns	1.19191	0.253276
1196.8079_11.97	NEG	1196.81	11.97	Trihexosylceramide (d18:1/26:1(17Z))	C04737	1	1	ns	1.02103	0.0300242	0.796	0.991368	ns	0.962212	-0.0555731	0.853	0.982927	ns	0.96792	-0.0470408	0.4	0.505919	ns	1.11306	0.154533	0.113	0.183757	ns	1.1811	0.24013	0.0435	0.124082	ns	1.17413	0.231598
187.0066_2.1	NEG	187.007	2.1	L-Arabitol	C00532	0.000487	0.0169476	*	0.488244	-1.03433	0.00013	0.0247406	*	0.443211	-1.17393	1.08e-05	0.0065772	**	0.289402	-1.78885	2.17e-05	0.000242483	***	0.315394	-1.66477	0.000152	0.00112888	**	0.34744	-1.52516	0.0435	0.124082	ns	0.532095	-0.910245
188.0069_2.1	NEG	188.007	2.1	4-(2-Aminophenyl)-2,4-dioxobutanoic acid	C01252	0.000325	0.0164937	*	0.472361	-1.08204	0.00013	0.0247406	*	0.427939	-1.22452	1.08e-05	0.0065772	**	0.294743	-1.76247	2.17e-05	0.000242483	***	0.376101	-1.41081	0.00026	0.00169348	**	0.415143	-1.26832	0.0435	0.124082	ns	0.602747	-0.730375
206.9732_12.54	NEG	206.973	12.54	Hydantoin-5-propionic acid	C05565	0.739	0.963707	ns	0.97389	-0.0381693	0.481	0.986954	ns	0.960166	-0.0586439	0.247	0.85956	ns	0.851348	-0.232179	0.315	0.436485	ns	1.10691	0.146541	0.211	0.282415	ns	1.12273	0.167015	0.0435	0.124082	ns	1.26624	0.34055
225.0658_2.79	NEG	225.066	2.79	Pseudouridine	C02067	0.353	0.751668	ns	1.40074	0.486192	0.165	0.752697	ns	0.819339	-0.287467	0.28	0.865584	ns	0.748543	-0.417844	0.604	0.673692	ns	3.05481	1.61108	0.0535	0.109334	ns	5.22251	2.38474	0.0435	0.124082	ns	5.71645	2.51512
786.5174_8.38	NEG	786.517	8.38	Lactosylceramide (d18:1/12:0)	C01290	0.0355	0.193031	ns	0.618579	-0.69297	0.0892	0.545958	ns	0.644717	-0.633262	0.19	0.803542	ns	0.650939	-0.619405	0.0021	0.0121223	*	0.486185	-1.04042	0.00065	0.00345721	**	0.466474	-1.10013	0.0435	0.124082	ns	0.462015	-1.11399
842.6261_10.18	NEG	842.626	10.18	Galabiosylceramide (d18:1/16:0)	C06126	0.853	0.998035	ns	0.991671	-0.0120666	0.481	0.986954	ns	1.18469	0.244509	0.796	0.982927	ns	0.931855	-0.101823	0.0133	0.057855	ns	0.6366	-0.651542	0.00065	0.00345721	**	0.53288	-0.908117	0.0435	0.124082	ns	0.677463	-0.561785
111.1159_6.5	POS	111.116	6.5	2,3-Diaminopropionic acid	C03401	0.0115	0.100563	ns	1.41962	0.505501	0.529	0.836161	ns	0.924877	-0.112667	0.912	0.998763	ns	0.964124	-0.0527087	0.78	0.822851	ns	1.04126	0.0583359	0.0435	0.105664	ns	1.59826	0.676503	0.0435	0.183969	ns	1.5332	0.616545
170.091_0.34	POS	170.091	0.34	Pterine	C00715	0.0753	0.215946	ns	1.20896	0.273771	0.28	0.732744	ns	1.1912	0.252411	0.315	0.938011	ns	1.03481	0.0493712	0.113	0.189803	ns	1.25829	0.331466	0.0947	0.190607	ns	1.27706	0.352826	0.0435	0.183969	ns	1.47005	0.555865
181.1606_7.02	POS	181.161	7.02	D-Arginine	C00792	0.0232	0.130822	ns	1.49032	0.575618	0.796	0.923737	ns	0.942464	-0.0854899	0.796	0.997017	ns	0.949981	-0.0740301	0.905	0.924186	ns	0.982316	-0.0257407	0.0279	0.0752294	ns	1.55333	0.635367	0.0435	0.183969	ns	1.54104	0.623908
212.0874_2.71	POS	212.087	2.71	Xanthurenic acid	C02470	0.0147	0.107952	ns	1.3217	0.402396	0.0524	0.572772	ns	0.819222	-0.287673	0.105	0.938011	ns	0.779344	-0.359668	8.66e-05	0.000928744	***	0.343684	-1.54085	0.00567	0.0245642	*	0.554486	-0.850777	0.0435	0.183969	ns	0.582858	-0.778783
228.0943_1.73	POS	228.094	1.73	Sedoheptulose	C08355	0.0892	0.236922	ns	1.26234	0.336103	0.0185	0.434521	ns	0.692596	-0.529915	0.165	0.938011	ns	0.755074	-0.405309	2.17e-05	0.000342619	***	0.347315	-1.52568	0.00414	0.0197083	*	0.633025	-0.659665	0.0435	0.183969	ns	0.580645	-0.784271
228.1106_4.23	POS	228.111	4.23	Sedoheptulose	C08355	0.00209	0.0560357	ns	1.80825	0.854594	0.631	0.869691	ns	0.91716	-0.124755	0.912	0.998763	ns	1.16912	0.225424	0.00299	0.0134882	*	0.995848	-0.00600218	0.00414	0.0197083	*	1.96339	0.973347	0.0435	0.183969	ns	1.54025	0.623168
244.1564_3.3	POS	244.156	3.3	Biotin amide	C01893	0.00893	0.0899967	ns	1.35575	0.439087	0.123	0.681584	ns	0.847481	-0.238748	0.218	0.938011	ns	0.818462	-0.289012	2.17e-05	0.000342619	***	0.407173	-1.29629	0.00762	0.0303731	*	0.65137	-0.618451	0.0435	0.183969	ns	0.674464	-0.568186
279.0904_2.59	POS	279.09	2.59	Aminoparathion	C06605	0.739	0.836415	ns	0.978011	-0.0320776	0.529	0.836161	ns	0.8051	-0.31276	0.28	0.938011	ns	0.759498	-0.396882	0.00414	0.0174568	*	0.396501	-1.3346	0.00567	0.0245642	*	0.481658	-1.05392	0.0435	0.183969	ns	0.510578	-0.969798
297.1454_5.31	POS	297.145	5.31	Tetradecanedioic acid	C11002	0.684	0.799312	ns	1.02261	0.0322535	0.971	0.993728	ns	1.00993	0.0142564	0.796	0.997017	ns	0.917783	-0.123775	0.00762	0.0263135	*	0.728805	-0.456395	0.00299	0.0155065	*	0.737954	-0.438398	0.0435	0.183969	ns	0.812046	-0.300367
387.1932_4.12	POS	387.193	4.12	Dihydrocortisol	C05471	0.0147	0.107952	ns	1.29124	0.368755	0.0524	0.572772	ns	1.1835	0.243064	0.123	0.938011	ns	1.18301	0.24246	0.182	0.267448	ns	1.35977	0.443361	0.0279	0.0752294	ns	1.48355	0.569052	0.0435	0.183969	ns	1.48417	0.569656
389.2361_3.91	POS	389.236	3.91	Tetrahydrocortisol	C05465	0.0433	0.164958	ns	1.34054	0.422813	0.218	0.7105	ns	0.853958	-0.227763	0.247	0.938011	ns	0.792187	-0.336087	8.66e-05	0.000928744	***	0.431949	-1.21107	0.00299	0.0155065	*	0.678071	-0.560492	0.0435	0.183969	ns	0.730944	-0.452168
510.6871_0.32	POS	510.687	0.32	Chlordecone alcohol	C02817	0.912	0.951157	ns	1.04084	0.0577427	0.796	0.923737	ns	1.0259	0.0368893	0.0524	0.938011	ns	1.0601	0.0841983	0.211	0.299831	ns	0.873103	-0.195777	0.156	0.280248	ns	0.885815	-0.174923	0.0435	0.183969	ns	0.857238	-0.222232
569.4242_7.41	POS	569.424	7.41	3-Hexaprenyl-4,5-Dihydroxybenzoic acid	C05200	0.579	0.712963	ns	0.790563	-0.339048	0.436	0.793794	ns	0.729354	-0.455308	0.481	0.947333	ns	0.682959	-0.55013	0.00567	0.0213432	*	0.387688	-1.36703	0.0101	0.0371335	*	0.420224	-1.25077	0.0435	0.183969	ns	0.448771	-1.15595
862.6287_9.16	POS	862.629	9.16	Galabiosylceramide (d18:1/16:0)	C06126	0.143	0.297733	ns	0.584284	-0.775258	0.0753	0.636912	ns	0.549664	-0.863377	0.19	0.938011	ns	0.84265	-0.246995	0.000974	0.00561482	**	0.466416	-1.10031	0.00145	0.00909691	**	0.495792	-1.01219	0.0435	0.183969	ns	0.323408	-1.62857
112.9852_11.96	NEG	112.985	11.96	Oxaloacetate	C00036	0.796	0.985293	ns	0.96815	-0.0466968	0.529	0.986954	ns	0.945934	-0.0801891	0.481	0.937373	ns	0.944577	-0.082259	0.156	0.297818	ns	1.13763	0.186029	0.182	0.253634	ns	1.16435	0.219521	0.0535	0.138645	ns	1.16602	0.221591
113.9878_11.96	NEG	113.988	11.96	Indoxyl	C05658	0.912	1	ns	0.987405	-0.0182855	0.631	0.986954	ns	0.951349	-0.0719527	0.631	0.958302	ns	0.947249	-0.0781839	0.211	0.350134	ns	1.1409	0.190175	0.113	0.183757	ns	1.18414	0.243842	0.0535	0.138645	ns	1.18927	0.250073
141.0916_2.11	NEG	141.092	2.11	D-Ala-D-Ala	C00993	0.19	0.534457	ns	1.18956	0.250425	0.0115	0.149011	ns	0.679915	-0.556574	0.0433	0.497542	ns	0.690567	-0.534148	0.00026	0.00196696	**	0.370121	-1.43393	0.0172	0.0464514	*	0.647552	-0.626931	0.0535	0.138645	ns	0.637564	-0.649358
311.2163_4.93	NEG	311.216	4.93	Deoxycorticosterone	C03205	0.481	0.856518	ns	0.837128	-0.256481	0.315	0.968864	ns	0.963866	-0.0530954	0.529	0.940296	ns	0.727052	-0.45987	0.0653	0.183685	ns	0.446298	-1.16392	0.0172	0.0464514	*	0.387615	-1.36731	0.0535	0.138645	ns	0.513868	-0.960531
329.175_3.16	NEG	329.175	3.16	Deoxycorticosterone	C03205	0.063	0.269242	ns	0.769659	-0.377708	0.00389	0.0740316	ns	0.629469	-0.667794	0.00389	0.169215	ns	0.58023	-0.785304	0.72	0.776758	ns	1.19246	0.253942	0.0653	0.125253	ns	1.45804	0.544028	0.0535	0.138645	ns	1.58177	0.661538
369.1641_3.6	NEG	369.164	3.6	PGJ2	C05957	0.853	0.998035	ns	1.07651	0.106367	0.247	0.903441	ns	0.68639	-0.5429	0.143	0.741166	ns	0.655071	-0.610276	0.278	0.409437	ns	1.74797	0.805677	0.0535	0.109334	ns	2.74146	1.45494	0.0535	0.138645	ns	2.87253	1.52232
726.5466_10.04	NEG	726.547	10.04	Glucosylceramide (d18:1/18:0)	C01190	0.105	0.381761	ns	0.469899	-1.08958	0.853	0.991368	ns	0.659365	-0.600852	0.123	0.741166	ns	0.424144	-1.23737	0.0133	0.057855	ns	0.397612	-1.33057	0.0021	0.00900634	**	0.28336	-1.81929	0.0535	0.138645	ns	0.440505	-1.18277
83.0483_2.79	NEG	83.0483	2.79	2-Methyl-3-oxopropanoic acid	C00349	0.0753	0.309849	ns	1.19224	0.253672	0.00105	0.045675	*	0.669571	-0.578691	0.00893	0.252947	ns	0.684352	-0.54719	2.17e-05	0.000242483	***	0.345998	-1.53116	0.0021	0.00900634	**	0.616084	-0.6988	0.0535	0.138645	ns	0.602778	-0.730302
1153.8079_8.48	POS	1153.81	8.48	Trihexosylceramide (d18:1/24:0)	C04737	0.0185	0.120314	ns	1.49138	0.576647	0.00893	0.384531	ns	1.35625	0.439622	0.853	0.998763	ns	0.924662	-0.113002	0.968	0.974515	ns	1.01605	0.0229762	0.604	0.73295	ns	1.11729	0.160001	0.0535	0.21567	ns	1.63878	0.712626
182.0812_3.59	POS	182.081	3.59	4-Hydroxy-4-(3-pyridyl)-butanoic acid	C19579	0.529	0.672069	ns	1.00864	0.0124105	0.912	0.973302	ns	0.931103	-0.102988	0.971	0.998763	ns	0.90632	-0.141908	0.0172	0.0472294	*	0.581508	-0.78213	0.022	0.0626493	ns	0.629932	-0.666732	0.0535	0.21567	ns	0.647157	-0.627812
223.1649_8.02	POS	223.165	8.02	Polyprenol	C06081	0.529	0.672069	ns	1.19872	0.261492	0.19	0.692282	ns	1.90909	0.932885	0.218	0.938011	ns	1.60946	0.686575	0.0279	0.0662421	ns	0.61318	-0.705618	0.0172	0.0530754	ns	0.385016	-1.37701	0.0535	0.21567	ns	0.456694	-1.1307
240.2386_6.88	POS	240.239	6.88	Polyprenol	C06081	0.0052	0.0769708	ns	1.48535	0.570805	0.315	0.746025	ns	1.0905	0.124996	0.315	0.938011	ns	1.21575	0.281845	0.315	0.406738	ns	1.59883	0.677014	0.0133	0.0437991	*	2.17773	1.12282	0.0535	0.21567	ns	1.95338	0.965974
282.0382_1.74	POS	282.038	1.74	Glucosamine 6-sulfate	C04132	0.0433	0.164958	ns	1.21298	0.278559	0.0015	0.15225	ns	0.677802	-0.561064	0.000325	0.102628	ns	0.596885	-0.744476	2.17e-05	0.000342619	***	0.38197	-1.38847	0.00567	0.0245642	*	0.683568	-0.548844	0.0535	0.21567	ns	0.776236	-0.365432
308.2647_6.73	POS	308.265	6.73	Androsterone	C00523	0.0185	0.120314	ns	1.25038	0.322369	0.353	0.770527	ns	0.782628	-0.353601	0.971	0.998763	ns	0.866914	-0.206039	0.604	0.675282	ns	1.36617	0.450134	0.00414	0.0197083	*	2.18268	1.1261	0.0535	0.21567	ns	1.97047	0.978543
375.2177_3.59	POS	375.218	3.59	PGH2	C00427	0.0892	0.236922	ns	2.50839	1.32676	0.481	0.817096	ns	0.888367	-0.170772	0.315	0.938011	ns	0.815393	-0.294432	0.000974	0.00561482	**	0.264487	-1.91873	0.00567	0.0245642	*	0.746805	-0.421196	0.0535	0.21567	ns	0.813641	-0.297536
423.2552_7.55	POS	423.255	7.55	Cholestenone	C00599	0.00893	0.0899967	ns	1.30551	0.384614	0.579	0.850837	ns	0.955074	-0.0663159	0.739	0.985102	ns	0.961529	-0.056597	0.447	0.53512	ns	0.943446	-0.0839882	0.0653	0.144422	ns	1.28962	0.366941	0.0535	0.21567	ns	1.28096	0.357222
424.2622_7.55	POS	424.262	7.55	7-ketodeoxycholic acid	C04643	0.00893	0.0899967	ns	1.31057	0.390192	0.315	0.746025	ns	0.99076	-0.0133928	0.579	0.963418	ns	0.881818	-0.181448	0.211	0.299831	ns	0.906147	-0.142184	0.0789	0.167089	ns	1.19864	0.261402	0.0535	0.21567	ns	1.34673	0.429456
427.2018_3.55	POS	427.202	3.55	Dolichyl phosphate D-mannose	C03862	0.0052	0.0769708	ns	1.6156	0.692073	0.0753	0.636912	ns	0.721265	-0.4714	0.0355	0.938011	ns	0.65113	-0.618984	2.17e-05	0.000342619	***	0.255863	-1.96656	0.00299	0.0155065	*	0.573123	-0.803084	0.0535	0.21567	ns	0.634855	-0.6555
639.4089_5.76	POS	639.409	5.76	Neoxanthin	C08606	0.0892	0.236922	ns	1.45131	0.537352	0.0892	0.648354	ns	0.711386	-0.491295	0.0185	0.861918	ns	0.627943	-0.671295	0.0172	0.0472294	*	0.635119	-0.654901	0.156	0.280248	ns	1.29571	0.373747	0.0535	0.21567	ns	1.46789	0.553746
1183.7798_12	NEG	1183.78	12	Ganglioside GA2 (d18:1/26:1(17Z))	C06135	0.436	0.816997	ns	0.906977	-0.140862	0.315	0.968864	ns	0.865099	-0.209063	0.353	0.886503	ns	0.901228	-0.150036	0.113	0.252539	ns	1.19567	0.257818	0.0279	0.0671585	ns	1.25355	0.326019	0.0653	0.155647	ns	1.2033	0.266992
186.0902_2.15	NEG	186.09	2.15	lipoamide	C00248	0.631	0.932716	ns	1.00369	0.00530886	0.0052	0.0892056	ns	0.676288	-0.564289	0.0147	0.337823	ns	0.675728	-0.565485	2.17e-05	0.000242483	***	0.484048	-1.04678	0.00414	0.0152342	*	0.718381	-0.477178	0.0653	0.155647	ns	0.718977	-0.475983
225.0746_1.71	NEG	225.075	1.71	Pseudouridine	C02067	0.19	0.534457	ns	1.26546	0.339659	0.0288	0.261779	ns	0.697897	-0.518914	0.0753	0.65511	ns	0.75946	-0.396955	4.33e-05	0.000415271	***	0.333871	-1.58264	0.0435	0.0942758	ns	0.60539	-0.724062	0.0653	0.155647	ns	0.556317	-0.846022
265.1476_12.33	NEG	265.148	12.33	11-cis-Retinaldehyde	C02110	0.853	0.998035	ns	0.990916	-0.0131656	1	1	ns	1.00631	0.00907198	0.853	0.982927	ns	0.980219	-0.0288241	0.182	0.326474	ns	1.12187	0.165907	0.315	0.381761	ns	1.10471	0.14367	0.0653	0.155647	ns	1.13411	0.181566
724.5295_9.17	NEG	724.529	9.17	Glucosylceramide (d18:1/9Z-18:1)	C01190	0.393	0.78859	ns	0.680076	-0.556233	0.796	0.991368	ns	0.776957	-0.364094	0.315	0.871977	ns	0.620141	-0.689332	0.0435	0.140538	ns	0.451764	-1.14636	0.0021	0.00900634	**	0.395432	-1.3385	0.0653	0.155647	ns	0.495425	-1.01326
786.5694_9.04	NEG	786.569	9.04	Lactosylceramide (d18:1/12:0)	C01290	0.0524	0.242674	ns	0.688989	-0.537448	0.436	0.986954	ns	0.773657	-0.370234	0.0753	0.65511	ns	0.68324	-0.549536	0.022	0.084	ns	0.658664	-0.602384	0.00299	0.01171	*	0.586581	-0.769599	0.0653	0.155647	ns	0.664207	-0.590296
1006.5986_2.95	POS	1006.6	2.95	Trihexosylceramide (d18:1/12:0)	C04737	0.0892	0.236922	ns	1.20947	0.274377	0.393	0.772945	ns	0.900811	-0.150704	0.739	0.985102	ns	0.874242	-0.193896	0.000974	0.00561482	**	0.545697	-0.873827	0.0279	0.0752294	ns	0.732679	-0.448746	0.0653	0.245155	ns	0.754946	-0.405554
155.0825_2.64	POS	155.083	2.64	Mevalonic acid	C00418	0.000725	0.0316992	*	1.51054	0.595068	0.353	0.770527	ns	0.873072	-0.195828	0.739	0.985102	ns	0.923544	-0.114747	8.66e-05	0.000928744	***	0.396719	-1.33381	0.0172	0.0530754	ns	0.686382	-0.542916	0.0653	0.245155	ns	0.648871	-0.623997
181.0814_3.6	POS	181.081	3.6	D-Galactose	C00984	0.393	0.541661	ns	1.0318	0.045168	1	1	ns	0.946356	-0.0795444	0.971	0.998763	ns	0.881596	-0.18181	0.00762	0.0263135	*	0.526056	-0.926711	0.0101	0.0371335	*	0.573554	-0.801999	0.0653	0.245155	ns	0.615686	-0.699734
185.1556_6.45	POS	185.156	6.45	Pseudooxynicotine	C20361	0.0147	0.107952	ns	1.63601	0.710182	0.529	0.836161	ns	0.924575	-0.113138	0.739	0.985102	ns	0.984091	-0.0231367	0.661	0.725594	ns	0.890619	-0.16712	0.0279	0.0752294	ns	1.57593	0.656199	0.0653	0.245155	ns	1.48062	0.566198
189.165_6.49	POS	189.165	6.49	Homoarginine	C01924	0.0147	0.107952	ns	1.35208	0.43518	0.579	0.850837	ns	0.911569	-0.133576	0.684	0.982775	ns	0.944977	-0.0816487	0.905	0.924186	ns	1.03279	0.0465475	0.022	0.0626493	ns	1.53188	0.615304	0.0653	0.245155	ns	1.47772	0.563377
192.0533_0.44	POS	192.053	0.44	5-Hydroxyindoleacetic acid	C05635	1.08e-05	0.0038367	**	1.87526	0.907092	0.00105	0.124338	ns	1.72927	0.790164	0.0147	0.788253	ns	1.35061	0.433615	0.661	0.725594	ns	1.06543	0.0914403	0.4	0.555621	ns	1.15538	0.208369	0.0653	0.245155	ns	1.4793	0.564917
207.1742_6.5	POS	207.174	6.5	L-Homocitrulline	C02427	0.00684	0.0823698	ns	1.61256	0.689353	0.481	0.817096	ns	0.810671	-0.302812	0.631	0.971979	ns	0.820391	-0.285616	0.72	0.774797	ns	0.896526	-0.157583	0.0535	0.123918	ns	1.78334	0.834581	0.0653	0.245155	ns	1.76221	0.817386
223.0992_3.59	POS	223.099	3.59	Bisnorbiotin	C20384	0.28	0.436033	ns	1.08734	0.120805	0.631	0.869691	ns	0.922896	-0.11576	0.631	0.971979	ns	0.836789	-0.257064	0.0021	0.0102723	*	0.59385	-0.751831	0.022	0.0626493	ns	0.699664	-0.515266	0.0653	0.245155	ns	0.771661	-0.373962
224.1076_3.61	POS	224.108	3.61	N-a-Acetylcitrulline	C15532	0.529	0.672069	ns	0.997679	-0.00335233	0.971	0.993728	ns	0.893091	-0.163121	0.796	0.997017	ns	0.814138	-0.296654	0.00299	0.0134882	*	0.517079	-0.951542	0.00762	0.0303731	*	0.577633	-0.791774	0.0653	0.245155	ns	0.633651	-0.65824
225.0662_0.49	POS	225.066	0.49	4-(2-Aminophenyl)-2,4-dioxobutanoic acid	C01252	0.0892	0.236922	ns	1.31697	0.397227	0.247	0.726681	ns	0.778378	-0.361458	0.105	0.938011	ns	0.683918	-0.548106	0.000152	0.00135418	**	0.324335	-1.62444	0.0133	0.0437991	*	0.548757	-0.865759	0.0653	0.245155	ns	0.62455	-0.679112
252.1057_2.73	POS	252.106	2.73	Deoxyadenosine	C00559	0.0052	0.0769708	ns	1.40445	0.490007	0.481	0.817096	ns	0.92723	-0.109001	0.739	0.985102	ns	0.934204	-0.0981911	0.000411	0.00284893	**	0.508164	-0.976635	0.035	0.0897744	ns	0.769703	-0.377627	0.0653	0.245155	ns	0.763957	-0.388436
272.2644_7.86	POS	272.264	7.86	cis-9-palmitoleic acid	C08362	0.393	0.541661	ns	1.22394	0.291528	0.0052	0.32127	ns	1.93852	0.954954	0.105	0.938011	ns	1.68557	0.753234	0.356	0.448273	ns	0.700023	-0.514525	0.000974	0.00673506	**	0.441979	-1.17795	0.0653	0.245155	ns	0.508306	-0.976231
288.946_0.31	POS	288.946	0.31	2,3-Diphospho-D-Glyceric Acid	C01159	0.123	0.276555	ns	1.12744	0.173045	0.579	0.850837	ns	0.408338	-1.29216	0.853	0.998763	ns	0.402372	-1.3134	0.78	0.822851	ns	0.550275	-0.861776	0.0535	0.123918	ns	1.51933	0.603433	0.0653	0.245155	ns	1.54185	0.624666
297.2802_7.95	POS	297.28	7.95	Thromboxane	C02198	0.796	0.881618	ns	0.944329	-0.0826378	0.0524	0.572772	ns	1.63378	0.708211	0.353	0.938011	ns	1.43491	0.520959	0.156	0.238233	ns	0.587918	-0.766313	0.00299	0.0155065	*	0.339819	-1.55716	0.0653	0.245155	ns	0.386915	-1.36991
322.2729_7.65	POS	322.273	7.65	16a-Hydroxydehydroisoandrosterone	C05139	0.529	0.672069	ns	0.911327	-0.133959	0.28	0.732744	ns	1.26638	0.34071	0.529	0.957591	ns	1.33307	0.414748	0.0947	0.166959	ns	0.614389	-0.702775	0.00567	0.0245642	*	0.442134	-1.17744	0.0653	0.245155	ns	0.420017	-1.25148
405.2801_8.46	POS	405.28	8.46	7a,12a-Dihydroxy-3-oxo-4-cholenoic acid	C15568	0.393	0.541661	ns	1.19662	0.258968	0.481	0.817096	ns	1.2549	0.327569	0.739	0.985102	ns	1.05742	0.0805444	0.0279	0.0662421	ns	0.649616	-0.622341	0.113	0.218318	ns	0.619449	-0.690942	0.0653	0.245155	ns	0.735136	-0.443917
415.2685_4.21	POS	415.269	4.21	3a,6a,7b-Trihydroxy-5b-cholanoic acid	C17727	0.0433	0.164958	ns	1.72829	0.789344	0.529	0.836161	ns	1.12018	0.163736	0.796	0.997017	ns	0.824416	-0.278556	0.113	0.189803	ns	0.74599	-0.422771	0.968	0.984278	ns	1.15096	0.202837	0.0653	0.245155	ns	1.56388	0.64513
669.5581_12.16	POS	669.558	12.16	DG(18:2(9Z,12Z)/20:1(11Z)/0:0)[iso2]	C00165	0.971	0.982407	ns	0.992077	-0.0114759	0.631	0.869691	ns	1.1024	0.140647	0.912	0.998763	ns	0.992308	-0.0111404	0.022	0.0557255	ns	0.500213	-0.999385	0.00567	0.0245642	*	0.450155	-1.15151	0.0653	0.245155	ns	0.500097	-0.99972
742.5306_8.36	POS	742.531	8.36	PS(16:0/16:0)	C02737	0.579	0.712963	ns	1.08658	0.119796	0.28	0.732744	ns	1.18371	0.243319	0.739	0.985102	ns	0.945944	-0.0801726	0.00567	0.0213432	*	0.534983	-0.902435	0.00414	0.0197083	*	0.491084	-1.02596	0.0653	0.245155	ns	0.614521	-0.702467
1132.8037_11.96	NEG	1132.8	11.96	Trihexosylceramide (d18:1/24:1(15Z))	C04737	0.971	1	ns	1.00593	0.00852528	0.853	0.991368	ns	0.964687	-0.0518668	0.853	0.982927	ns	0.97916	-0.0303836	0.278	0.409437	ns	1.144	0.194091	0.0947	0.161096	ns	1.19291	0.254483	0.0789	0.174095	ns	1.17528	0.233
1155.7845_11.98	NEG	1155.78	11.98	Ganglioside GA2 (d18:1/24:1(15Z))	C06135	0.739	0.963707	ns	0.971401	-0.0418617	0.579	0.986954	ns	0.946638	-0.0791155	0.579	0.940296	ns	0.956516	-0.0641384	0.133	0.2755	ns	1.15853	0.212295	0.211	0.282415	ns	1.18883	0.249548	0.0789	0.174095	ns	1.17656	0.234571
203.092_1.71	NEG	203.092	1.71	3-Hydroxy-N6,N6,N6-trimethyl-L-lysine	C01259	0.28	0.66093	ns	1.22811	0.296436	0.0147	0.175535	ns	0.655471	-0.609395	0.0753	0.65511	ns	0.71871	-0.476518	4.33e-05	0.000415271	***	0.319375	-1.64668	0.022	0.055825	ns	0.598388	-0.740847	0.0789	0.174095	ns	0.545736	-0.873725
325.1847_6.37	NEG	325.185	6.37	11-Dehydrocorticosterone	C05490	0.853	0.998035	ns	1.20508	0.269133	0.684	0.986954	ns	0.918222	-0.123085	0.0288	0.455564	ns	0.699261	-0.516097	0.842	0.876544	ns	0.884489	-0.177084	0.72	0.765236	ns	1.16081	0.215134	0.0789	0.174095	ns	1.5243	0.608146
367.1577_3.57	NEG	367.158	3.57	16-a-Hydroxypregnenolone	C06390	0.436	0.816997	ns	0.83323	-0.263214	0.393	0.986954	ns	0.761075	-0.393889	0.28	0.865584	ns	0.743317	-0.427951	0.0789	0.204469	ns	2.31129	1.2087	0.0653	0.125253	ns	2.53042	1.33938	0.0789	0.174095	ns	2.59087	1.37344
447.2521_6.61	NEG	447.252	6.61	cholesterol sulfate	C18043	0.0232	0.144171	ns	0.558289	-0.840916	0.971	0.99552	ns	0.921097	-0.118576	0.19	0.803542	ns	0.812041	-0.300376	0.156	0.297818	ns	0.684053	-0.547819	0.0172	0.0464514	*	0.414614	-1.27016	0.0789	0.174095	ns	0.470296	-1.08836
144.0945_0.34	POS	144.095	0.34	Proline betaine	C10172	0.218	0.374128	ns	1.15426	0.20697	0.123	0.681584	ns	0.726668	-0.460631	0.105	0.938011	ns	0.785701	-0.347948	0.022	0.0557255	ns	0.340474	-1.55438	0.133	0.246245	ns	0.54082	-0.886781	0.0789	0.27615	ns	0.500186	-0.999464
181.1606_6.47	POS	181.161	6.47	D-Arginine	C00792	0.0147	0.107952	ns	1.52937	0.612933	0.631	0.869691	ns	0.913156	-0.131067	0.853	0.998763	ns	0.920687	-0.119217	0.549	0.627113	ns	0.930073	-0.104584	0.0653	0.144422	ns	1.5577	0.639417	0.0789	0.27615	ns	1.54496	0.627566
183.1356_6.5	POS	183.136	6.5	Serotonin	C00780	0.0232	0.130822	ns	1.36906	0.453181	0.393	0.772945	ns	0.845946	-0.241363	0.579	0.963418	ns	0.893226	-0.162903	0.447	0.53512	ns	0.907265	-0.140404	0.0535	0.123918	ns	1.46829	0.55414	0.0789	0.27615	ns	1.39057	0.47568
198.0848_0.35	POS	198.085	0.35	Metanephrine	C05588	0.631	0.754757	ns	1.11085	0.151658	0.000487	0.106466	ns	0.681016	-0.554238	0.000206	0.0731815	ns	0.536604	-0.898072	2.17e-05	0.000342619	***	0.343272	-1.54257	0.000152	0.00157658	**	0.559931	-0.836678	0.0789	0.27615	ns	0.710622	-0.492845
208.0769_2.72	POS	208.077	2.72	4-(2-Aminophenyl)-2,4-dioxobutanoic acid	C01252	0.0185	0.120314	ns	1.31669	0.396919	0.0232	0.474348	ns	0.777002	-0.36401	0.28	0.938011	ns	0.814682	-0.295691	0.604	0.675282	ns	2.09701	1.06833	0.0947	0.190607	ns	3.55355	1.82926	0.0789	0.27615	ns	3.3892	1.76094
263.0979_3.59	POS	263.098	3.59	Homocarnosine	C00884	0.247	0.403202	ns	1.16609	0.221674	0.912	0.973302	ns	0.979432	-0.0299835	0.853	0.998763	ns	0.910599	-0.135113	0.00145	0.00768825	**	0.514876	-0.957703	0.0133	0.0437991	*	0.612998	-0.706046	0.0789	0.27615	ns	0.659335	-0.600917
285.0955_2.71	POS	285.096	2.71	Xanthosine	C01762	0.0052	0.0769708	ns	1.31154	0.39126	0.143	0.681584	ns	0.873538	-0.195058	0.105	0.938011	ns	0.804851	-0.313207	2.17e-05	0.000342619	***	0.517935	-0.949157	0.022	0.0626493	ns	0.777633	-0.362839	0.0789	0.27615	ns	0.843997	-0.24469
343.2643_7.23	POS	343.264	7.23	PGA1	C04685	0.247	0.403202	ns	1.38555	0.470459	0.0147	0.421994	ns	1.78212	0.833595	0.0892	0.938011	ns	1.66856	0.738602	0.243	0.331385	ns	0.727648	-0.458688	0.0133	0.0437991	*	0.565726	-0.821824	0.0789	0.27615	ns	0.60423	-0.72683
350.295_8.88	POS	350.295	8.88	16-a-Hydroxypregnenolone	C06390	0.739	0.836415	ns	1.09506	0.131016	0.739	0.908015	ns	1.1585	0.21226	0.631	0.971979	ns	0.887635	-0.171962	0.00414	0.0174568	*	0.469882	-1.08963	0.00145	0.00909691	**	0.444153	-1.17087	0.0789	0.27615	ns	0.579688	-0.786651
437.279_6.18	POS	437.279	6.18	4a-Methyl zymosterol	C05103	0.0892	0.236922	ns	1.31326	0.393158	0.971	0.993728	ns	0.99361	-0.00924805	0.853	0.998763	ns	0.92017	-0.120027	0.00567	0.0213432	*	0.600139	-0.736631	0.0435	0.105664	ns	0.79321	-0.334225	0.0789	0.27615	ns	0.856517	-0.223446
700.5284_9.13	POS	700.528	9.13	Glucosylceramide (d18:1/16:0)	C01190	0.631	0.754757	ns	0.648774	-0.624212	1	1	ns	0.773735	-0.370088	0.353	0.938011	ns	0.577442	-0.792251	0.0021	0.0102723	*	0.327769	-1.60925	0.00145	0.00909691	**	0.274833	-1.86337	0.0789	0.27615	ns	0.368258	-1.44121
750.545_9.98	POS	750.545	9.98	Glucosylceramide (d18:1/18:0)	C01190	0.315	0.471919	ns	0.632392	-0.661108	0.684	0.890893	ns	0.859615	-0.218238	0.28	0.938011	ns	0.47305	-1.07993	0.0435	0.0936568	ns	0.430929	-1.21448	0.035	0.0897744	ns	0.317021	-1.65735	0.0789	0.27615	ns	0.576083	-0.795652
211.0953_2.59	NEG	211.095	2.59	Serotonin	C00780	0.393	0.78859	ns	0.803251	-0.316077	0.28	0.934356	ns	0.795182	-0.330644	0.28	0.865584	ns	0.744982	-0.424723	0.0172	0.0703007	ns	0.501233	-0.996447	0.022	0.055825	ns	0.506319	-0.981881	0.0947	0.191602	ns	0.540437	-0.887802
255.0871_2.59	NEG	255.087	2.59	N-Acetyl-b-glucosaminylamine	C01239	0.481	0.856518	ns	0.830775	-0.267471	0.28	0.934356	ns	0.788905	-0.342076	0.353	0.886503	ns	0.760281	-0.395396	0.0279	0.0996545	ns	0.500875	-0.997478	0.035	0.0801316	ns	0.527458	-0.922873	0.0947	0.191602	ns	0.547316	-0.869554
261.1317_2.31	NEG	261.132	2.31	Myristoleic acid	C08322	0.00389	0.0438706	*	1.30575	0.384875	0.063	0.435989	ns	0.829179	-0.270244	0.0892	0.658458	ns	0.788222	-0.343326	0.497	0.586576	ns	1.05903	0.0827461	0.113	0.183757	ns	1.66771	0.737865	0.0947	0.191602	ns	1.75436	0.810946
271.2273_6.11	NEG	271.227	6.11	Androsterone	C00523	0.579	0.906455	ns	1.01921	0.0274536	0.19	0.792534	ns	0.903297	-0.146728	0.436	0.925171	ns	0.869882	-0.201108	0.000974	0.00617881	**	0.646241	-0.629855	0.0653	0.125253	ns	0.72917	-0.455674	0.0947	0.191602	ns	0.757179	-0.401294
419.2712_10.61	NEG	419.271	10.61	Cholestenone	C00599	0.00288	0.0357943	*	0.744093	-0.426445	0.436	0.986954	ns	0.927802	-0.108111	0.19	0.803542	ns	0.896457	-0.157694	0.243	0.377518	ns	0.940845	-0.087971	0.035	0.0801316	ns	0.754554	-0.406304	0.0947	0.191602	ns	0.780937	-0.356722
464.2918_3.73	NEG	464.292	3.73	Lithocholic acid taurine conjugate	C02592	0.247	0.613971	ns	2.33795	1.22524	0.353	0.983876	ns	1.0021	0.0030256	0.796	0.982927	ns	0.929099	-0.106095	0.604	0.673692	ns	0.669024	-0.579871	0.4	0.471636	ns	1.56087	0.642348	0.0947	0.191602	ns	1.68351	0.751469
512.294_3.74	NEG	512.294	3.74	Sulfolithocholylglycine	C11301	0.00893	0.078817	ns	2.58808	1.37188	0.0185	0.199407	ns	1.99048	0.993115	0.28	0.865584	ns	1.94655	0.96092	0.243	0.377518	ns	1.41784	0.503695	0.133	0.206625	ns	1.84352	0.882464	0.0947	0.191602	ns	1.88512	0.914659
760.5075_8.32	NEG	760.508	8.32	Glucosylceramide (d18:1/9Z-18:1)	C01190	0.0892	0.347111	ns	0.591707	-0.757045	0.247	0.903441	ns	0.725443	-0.463065	0.579	0.940296	ns	0.826757	-0.274465	0.133	0.2755	ns	0.614196	-0.703228	0.0172	0.0464514	*	0.500968	-0.997208	0.0947	0.191602	ns	0.439578	-1.18581
786.5135_6.41	NEG	786.514	6.41	Lactosylceramide (d18:1/12:0)	C01290	0.0433	0.215263	ns	1.36581	0.449752	0.0015	0.0589355	ns	0.665164	-0.588218	0.0433	0.497542	ns	0.719665	-0.474602	2.17e-05	0.000242483	***	0.332736	-1.58755	0.0133	0.0394146	*	0.683218	-0.549581	0.0947	0.191602	ns	0.631477	-0.663197
160.1254_0.35	POS	160.125	0.35	Indoleacetaldehyde	C00637	0.971	0.982407	ns	1.62278	0.69847	0.684	0.890893	ns	0.41257	-1.27729	0.436	0.938011	ns	0.379011	-1.39969	0.72	0.774797	ns	0.350128	-1.51405	0.182	0.315009	ns	1.37718	0.461713	0.0947	0.310782	ns	1.49912	0.584113
212.9792_0.38	POS	212.979	0.38	Dehydroascorbic acid	C05422	0.000206	0.0162626	*	2.26749	1.18109	0.247	0.726681	ns	1.13356	0.180858	0.971	0.998763	ns	0.966261	-0.0495145	0.133	0.212232	ns	0.929509	-0.105459	0.356	0.511503	ns	1.85932	0.894777	0.0947	0.310782	ns	2.18124	1.12515
258.1409_9.73	POS	258.141	9.73	Deoxyadenosine	C00559	0.579	0.712963	ns	1.1711	0.227869	0.529	0.836161	ns	0.972885	-0.0396583	0.739	0.985102	ns	1.04938	0.06954	0.182	0.267448	ns	1.28699	0.364002	0.0133	0.0437991	*	1.54921	0.631529	0.0947	0.310782	ns	1.43627	0.522331
266.1135_1.89	POS	266.113	1.89	Biotin amide	C01893	0.063	0.197405	ns	0.762591	-0.391018	0.00288	0.240734	ns	0.626695	-0.674165	0.0015	0.224368	ns	0.578119	-0.790561	0.000411	0.00284893	**	0.576506	-0.794592	0.022	0.0626493	ns	0.70152	-0.511444	0.0947	0.310782	ns	0.760464	-0.395049
317.206_2.17	POS	317.206	2.17	(20S)-20-hydroxypregn-4-en-3-one	C04042	0.393	0.541661	ns	1.18841	0.249031	0.143	0.681584	ns	0.915696	-0.127059	0.0892	0.938011	ns	0.751181	-0.412768	0.00299	0.0134882	*	0.396291	-1.33537	0.00762	0.0303731	*	0.514314	-0.959279	0.0947	0.310782	ns	0.626953	-0.67357
348.2971_7.85	POS	348.297	7.85	Deoxycorticosterone	C03205	0.481	0.627353	ns	1.05604	0.078658	0.0753	0.636912	ns	1.37918	0.463812	0.436	0.938011	ns	1.21061	0.275736	0.0653	0.126851	ns	0.711234	-0.491603	0.0021	0.012057	*	0.54459	-0.876757	0.0947	0.310782	ns	0.620421	-0.688681
362.2689_4.97	POS	362.269	4.97	11-Dehydrocorticosterone	C05490	0.143	0.297733	ns	1.26869	0.343339	0.739	0.908015	ns	1.02259	0.032226	0.579	0.963418	ns	0.822416	-0.282059	0.000152	0.00135418	**	0.526307	-0.926023	0.00567	0.0245642	*	0.652971	-0.61491	0.0947	0.310782	ns	0.811901	-0.300625
386.2501_4.03	POS	386.25	4.03	Cortol	C05482	0.0115	0.100563	ns	1.57202	0.652618	0.971	0.993728	ns	0.938691	-0.0912775	0.796	0.997017	ns	0.983843	-0.0235001	0.0021	0.0102723	*	0.379665	-1.3972	0.0653	0.144422	ns	0.635822	-0.653306	0.0947	0.310782	ns	0.606642	-0.721083
424.34_4.81	POS	424.34	4.81	7-ketodeoxycholic acid	C04643	0.0288	0.141608	ns	1.65415	0.726088	0.796	0.923737	ns	0.919182	-0.121577	0.579	0.963418	ns	0.755339	-0.404803	0.842	0.872708	ns	1.37845	0.463047	0.182	0.315009	ns	2.48064	1.31071	0.0947	0.310782	ns	3.01872	1.59394
427.3619_8.2	POS	427.362	8.2	(S)-2,3-epoxysqualene	C01054	0.579	0.712963	ns	0.888874	-0.169949	0.353	0.770527	ns	1.1809	0.239882	0.481	0.947333	ns	1.13886	0.187587	0.549	0.627113	ns	0.821396	-0.28385	0.0947	0.190607	ns	0.618274	-0.693682	0.0947	0.310782	ns	0.641096	-0.641387
689.556_8.22	POS	689.556	8.22	DG(18:0/20:1(11Z)/0:0)[iso2]	C00165	0.853	0.921059	ns	1.07715	0.107214	0.393	0.772945	ns	1.26314	0.337018	0.853	0.998763	ns	1.04395	0.0620526	0.0789	0.146462	ns	0.402831	-1.31175	0.00567	0.0245642	*	0.343514	-1.54156	0.0947	0.310782	ns	0.41564	-1.26659
728.5597_9.98	POS	728.56	9.98	Glucosylceramide (d18:1/18:0)	C01190	0.631	0.754757	ns	0.491366	-1.02513	0.796	0.923737	ns	0.664481	-0.589699	0.393	0.938011	ns	0.394247	-1.34283	0.0021	0.0102723	*	0.356022	-1.48996	0.00414	0.0197083	*	0.263269	-1.92539	0.0947	0.310782	ns	0.443725	-1.17226
794.5998_9.04	POS	794.6	9.04	Glucosylceramide (d18:1/20:0)	C01190	0.796	0.881618	ns	1.06538	0.0913625	0.436	0.793794	ns	1.21837	0.284951	0.853	0.998763	ns	0.960219	-0.0585641	0.00299	0.0134882	*	0.362718	-1.46308	0.000974	0.00673506	**	0.31717	-1.65667	0.0947	0.310782	ns	0.40244	-1.31315
185.0818_2.12	NEG	185.082	2.12	3-Hydroxy-N6,N6,N6-trimethyl-L-lysine	C01259	0.218	0.579747	ns	1.23198	0.30098	0.0185	0.199407	ns	0.685528	-0.544713	0.0232	0.392467	ns	0.640049	-0.643745	2.17e-05	0.000242483	***	0.354592	-1.49577	0.035	0.0801316	ns	0.637247	-0.650074	0.113	0.218467	ns	0.682527	-0.551042
1009.6104_6.81	POS	1009.61	6.81	Ganglioside GA2 (d18:1/12:0)	C06135	0.0147	0.107952	ns	1.78493	0.835864	0.19	0.692282	ns	0.731659	-0.450757	0.315	0.938011	ns	0.759461	-0.396952	0.00026	0.00197572	**	0.300741	-1.73341	0.0947	0.190607	ns	0.733675	-0.446787	0.113	0.351363	ns	0.706817	-0.500591
1172.8401_8.91	POS	1172.84	8.91	Trihexosylceramide (d18:1/25:0)	C04737	0.579	0.712963	ns	1.48184	0.567386	0.971	0.993728	ns	0.949726	-0.074416	0.853	0.998763	ns	1.11229	0.153536	0.497	0.581026	ns	1.19172	0.253051	0.035	0.0897744	ns	1.85942	0.894853	0.113	0.351363	ns	1.58766	0.666901
147.0856_7.72	POS	147.086	7.72	Monomethyl glutaric acid	C02930	0.063	0.197405	ns	1.19499	0.256998	1	1	ns	0.969383	-0.0448606	0.529	0.957591	ns	0.970716	-0.0428796	0.0133	0.0391695	*	0.771076	-0.375054	0.356	0.511503	ns	0.95053	-0.0731961	0.113	0.351363	ns	0.949226	-0.0751771
177.1312_6.46	POS	177.131	6.46	Serotonin	C00780	0.28	0.436033	ns	1.08189	0.113558	0.971	0.993728	ns	0.779054	-0.360204	0.393	0.938011	ns	0.618042	-0.694224	0.72	0.774797	ns	0.960161	-0.0586517	0.4	0.555621	ns	1.3334	0.41511	0.113	0.351363	ns	1.68078	0.74913
211.1717_6.51	POS	211.172	6.51	3-Hydroxy-N6,N6,N6-trimethyl-L-lysine	C01259	0.0185	0.120314	ns	1.51102	0.595526	0.529	0.836161	ns	0.865561	-0.208293	0.912	0.998763	ns	1.01394	0.0199767	0.78	0.822851	ns	0.977586	-0.0327048	0.00567	0.0245642	*	1.70659	0.771114	0.113	0.351363	ns	1.45684	0.542844
257.1754_4.57	POS	257.175	4.57	7,8-dihydro-L-Biopterin	C02953	0.00684	0.0823698	ns	1.76787	0.822016	0.315	0.746025	ns	0.854491	-0.226864	0.529	0.957591	ns	0.837657	-0.255569	2.17e-05	0.000342619	***	0.308998	-1.69433	0.133	0.246245	ns	0.639292	-0.645454	0.113	0.351363	ns	0.652139	-0.616749
258.179_4.57	POS	258.179	4.57	Homocarnosine	C00884	0.00389	0.0727328	ns	1.77285	0.826067	0.28	0.732744	ns	0.841611	-0.248775	0.631	0.971979	ns	0.832588	-0.264325	2.17e-05	0.000342619	***	0.307678	-1.70051	0.156	0.280248	ns	0.64812	-0.625666	0.113	0.351363	ns	0.655144	-0.610117
315.2566_7.29	POS	315.257	7.29	3a,17a-Dihydroxy-5b-androstane	C07632	0.436	0.583386	ns	1.18955	0.250418	0.247	0.726681	ns	2.11294	1.07925	0.971	0.998763	ns	1.78887	0.839046	0.0133	0.0391695	*	0.553808	-0.852543	0.0133	0.0437991	*	0.311784	-1.68138	0.113	0.351363	ns	0.368268	-1.44117
321.2778_7.68	POS	321.278	7.68	Tuberculostearic acid	C16794	0.971	0.982407	ns	0.88851	-0.17054	0.28	0.732744	ns	1.30456	0.383565	0.393	0.938011	ns	1.41279	0.498543	0.211	0.299831	ns	0.760792	-0.394425	0.022	0.0626493	ns	0.51816	-0.948531	0.113	0.351363	ns	0.478467	-1.06351
337.2811_8.23	POS	337.281	8.23	PGA1	C04685	0.796	0.881618	ns	1.11875	0.161892	0.315	0.746025	ns	1.26709	0.341522	0.971	0.998763	ns	1.04137	0.0584854	0.022	0.0557255	ns	0.497197	-1.00811	0.00762	0.0303731	*	0.438989	-1.18774	0.113	0.351363	ns	0.534142	-0.904705
391.2262_2.78	POS	391.226	2.78	Cortol	C05482	0.0524	0.1834	ns	1.36201	0.445741	0.436	0.793794	ns	0.878264	-0.187274	0.436	0.938011	ns	0.840901	-0.249993	0.00145	0.00768825	**	0.45186	-1.14605	0.0279	0.0752294	ns	0.700746	-0.513035	0.113	0.351363	ns	0.731882	-0.450317
520.4041_8.37	POS	520.404	8.37	Ceramide (d18:1/12:0)	C00195	0.143	0.297733	ns	1.14412	0.194234	0.315	0.746025	ns	1.10424	0.143059	0.971	0.998763	ns	0.998161	-0.00265568	0.0021	0.0102723	*	0.703258	-0.507873	0.0101	0.0371335	*	0.728652	-0.456698	0.113	0.351363	ns	0.806092	-0.310984
569.3441_5.06	POS	569.344	5.06	Protoporphyrinogen IX	C01079	0.105	0.255488	ns	1.22515	0.292963	0.0147	0.421994	ns	1.46888	0.554715	0.105	0.938011	ns	1.33174	0.413307	0.035	0.0785083	ns	0.725338	-0.463275	0.0133	0.0437991	*	0.604986	-0.725026	0.113	0.351363	ns	0.667288	-0.583619
595.3793_5.74	POS	595.379	5.74	L-Urobilin	C05793	0.165	0.320526	ns	1.12173	0.165728	0.123	0.681584	ns	0.898228	-0.154846	0.0524	0.938011	ns	0.803826	-0.315045	0.000152	0.00135418	**	0.572211	-0.805381	0.00145	0.00909691	**	0.714593	-0.484807	0.113	0.351363	ns	0.798515	-0.324608
607.4012_4.64	POS	607.401	4.64	Neoxanthin	C08606	0.0753	0.215946	ns	1.38946	0.474529	0.353	0.770527	ns	0.841183	-0.249508	0.218	0.938011	ns	0.779777	-0.358866	0.00065	0.00414193	**	0.441807	-1.17851	0.0535	0.123918	ns	0.729777	-0.454473	0.113	0.351363	ns	0.787245	-0.345115
615.4797_8.47	POS	615.48	8.47	DG(16:1(9Z)/18:1(9Z)/0:0)[iso2]	C00165	0.631	0.754757	ns	1.15051	0.202268	0.436	0.793794	ns	1.23917	0.309377	0.971	0.998763	ns	0.976871	-0.0337594	0.0133	0.0391695	*	0.518735	-0.946932	0.0133	0.0437991	*	0.481617	-1.05404	0.113	0.351363	ns	0.610937	-0.710904
753.5223_8.41	POS	753.522	8.41	PS(16:0/16:0)	C02737	0.529	0.672069	ns	1.0512	0.0720391	0.218	0.7105	ns	1.54161	0.624433	0.684	0.982775	ns	1.07116	0.0991695	0.035	0.0785083	ns	0.667728	-0.582668	0.0172	0.0530754	ns	0.455315	-1.13506	0.113	0.351363	ns	0.655288	-0.609798
792.5845_8.88	POS	792.585	8.88	Dioleoylphosphatidylcholine	C00157	0.796	0.881618	ns	1.02146	0.0306356	0.796	0.923737	ns	0.94988	-0.0741835	0.631	0.971979	ns	0.860006	-0.217581	0.00414	0.0174568	*	0.375874	-1.41168	0.00299	0.0155065	*	0.4042	-1.30686	0.113	0.351363	ns	0.44644	-1.16346
822.5948_8.61	POS	822.595	8.61	Glucosylceramide (d18:1/22:0)	C01190	0.481	0.627353	ns	0.876162	-0.19073	0.165	0.681584	ns	0.864037	-0.210835	0.218	0.938011	ns	0.755568	-0.404366	0.00414	0.0174568	*	0.489234	-1.0314	0.0021	0.012057	*	0.4961	-1.0113	0.113	0.351363	ns	0.567319	-0.817768
823.598_8.61	POS	823.598	8.61	Lactosylceramide (d18:1/12:0)	C01290	0.739	0.836415	ns	0.926487	-0.110158	0.247	0.726681	ns	0.908413	-0.13858	0.353	0.938011	ns	0.792709	-0.335136	0.0021	0.0102723	*	0.482083	-1.05265	0.0021	0.012057	*	0.491675	-1.02422	0.113	0.351363	ns	0.563439	-0.827668
827.6811_10.39	POS	827.681	10.39	Glucosylceramide (d18:1/24:1(15Z))	C01190	1	1	ns	1.25128	0.32341	0.353	0.770527	ns	1.40124	0.4867	0.853	0.998763	ns	1.13561	0.183465	0.00567	0.0213432	*	0.282789	-1.8222	0.00414	0.0197083	*	0.252527	-1.98549	0.113	0.351363	ns	0.311595	-1.68226
1184.8274_11.99	NEG	1184.83	11.99	Trihexosylceramide (d18:1/25:0)	C04737	0.912	1	ns	0.995307	-0.00678691	0.739	0.986954	ns	0.927742	-0.108204	1	1	ns	1.00446	0.00641977	0.182	0.326474	ns	1.18544	0.245417	0.035	0.0801316	ns	1.27177	0.346835	0.133	0.24287	ns	1.17463	0.23221
257.1709_4.11	NEG	257.171	4.11	Tetradecanedioic acid	C11002	0.0355	0.193031	ns	0.731364	-0.451339	0.00288	0.0615411	ns	0.489592	-1.03035	2.17e-05	0.00660765	**	0.394326	-1.34254	8.66e-05	0.000748077	***	0.373288	-1.42164	0.0535	0.109334	ns	0.557625	-0.842632	0.133	0.24287	ns	0.692344	-0.530438
583.2822_3.61	NEG	583.282	3.61	Bilirubin	C00486	0.315	0.700128	ns	1.13234	0.179307	0.123	0.657079	ns	1.93302	0.950855	0.436	0.925171	ns	1.37268	0.456994	0.0101	0.0465977	*	1.91218	0.935215	0.315	0.381761	ns	1.12013	0.163667	0.133	0.24287	ns	1.57738	0.657528
874.6822_10.39	NEG	874.682	10.39	Glucosylceramide (d18:1/26:0)	C01190	0.529	0.877823	ns	0.881919	-0.181281	0.739	0.986954	ns	0.988852	-0.0161739	0.796	0.982927	ns	0.840085	-0.251393	0.447	0.545537	ns	0.802071	-0.318198	0.022	0.055825	ns	0.715337	-0.483305	0.133	0.24287	ns	0.842012	-0.248087
920.343_7.62	NEG	920.343	7.62	Adenosyl cobyrinic acid a,c diamide	C06506	1	1	ns	1.02679	0.0381413	0.739	0.986954	ns	0.968871	-0.0456241	0.853	0.982927	ns	1.02763	0.039322	0.356	0.466747	ns	0.774041	-0.369518	0.497	0.564688	ns	0.820313	-0.285753	0.133	0.24287	ns	0.773408	-0.370699
96.9527_0.47	NEG	96.9527	0.47	Carbonic acid	C01353	0.971	1	ns	1.03073	0.0436638	0.739	0.986954	ns	0.941329	-0.0872284	0.971	0.998041	ns	0.940319	-0.0887784	0.0947	0.22661	ns	1.22129	0.288402	0.035	0.0801316	ns	1.33727	0.419294	0.133	0.24287	ns	1.33871	0.420844
135.0044_0.38	POS	135.004	0.38	Malic acid	C03668	0.247	0.403202	ns	1.06772	0.0945344	0.631	0.869691	ns	0.911355	-0.133915	0.529	0.957591	ns	0.851157	-0.232502	0.000411	0.00284893	**	0.668975	-0.579975	0.0789	0.167089	ns	0.783755	-0.351526	0.133	0.393326	ns	0.839186	-0.252938
178.1328_6.46	POS	178.133	6.46	D-Ala-D-Ala	C00993	0.28	0.436033	ns	1.13502	0.182724	0.971	0.993728	ns	0.804262	-0.314263	0.353	0.938011	ns	0.637587	-0.649307	0.604	0.675282	ns	0.90773	-0.139665	0.604	0.73295	ns	1.28105	0.357322	0.133	0.393326	ns	1.61593	0.692366
182.0764_0.38	POS	182.076	0.38	4-Hydroxy-4-(3-pyridyl)-butanoic acid	C19579	0.436	0.583386	ns	0.917619	-0.124033	0.0524	0.572772	ns	0.747892	-0.419098	0.0524	0.938011	ns	0.722847	-0.468238	0.78	0.822851	ns	1.45162	0.537667	0.0535	0.123918	ns	1.78106	0.832732	0.133	0.393326	ns	1.84277	0.881872
467.3648_8.68	POS	467.365	8.68	cholesterol sulfate	C18043	0.796	0.881618	ns	0.905625	-0.143014	1	1	ns	1.01002	0.0143822	0.28	0.938011	ns	0.731337	-0.451393	0.00299	0.0134882	*	0.394479	-1.34198	0.00145	0.00909691	**	0.353707	-1.49937	0.133	0.393326	ns	0.48849	-1.0336
559.3745_5.6	POS	559.375	5.6	Lithocholate 3-O-glucuronide	C03033	0.165	0.320526	ns	1.19136	0.252614	0.0753	0.636912	ns	0.807495	-0.308475	0.0147	0.788253	ns	0.730956	-0.452144	0.00026	0.00197572	**	0.502688	-0.992266	0.0535	0.123918	ns	0.741656	-0.431177	0.133	0.393326	ns	0.819316	-0.287508
587.32_8.49	POS	587.32	8.49	Presqualene diphosphate	C03428	0.353	0.504641	ns	1.21136	0.27663	0.631	0.869691	ns	0.919323	-0.121357	0.971	0.998763	ns	1.11888	0.162059	0.211	0.299831	ns	1.22308	0.290519	0.00299	0.0155065	*	1.61161	0.688506	0.133	0.393326	ns	1.32417	0.405091
608.3842_4.6	POS	608.384	4.6	D-Urobilinogen	C05791	0.165	0.320526	ns	1.20551	0.269639	0.853	0.947333	ns	0.931987	-0.101618	0.436	0.938011	ns	0.838983	-0.253287	0.00145	0.00768825	**	0.551315	-0.859052	0.035	0.0897744	ns	0.713114	-0.487795	0.133	0.393326	ns	0.792165	-0.336127
655.5456_12.17	POS	655.546	12.17	DG(18:1(9Z)/20:1(11Z)/0:0)[iso2]	C00165	0.971	0.982407	ns	0.998961	-0.00149936	0.579	0.850837	ns	1.12515	0.170116	0.796	0.997017	ns	0.996457	-0.00512088	0.0101	0.0321796	*	0.504752	-0.986352	0.00414	0.0197083	*	0.448143	-1.15797	0.133	0.393326	ns	0.506021	-0.982731
675.5416_7.91	POS	675.542	7.91	DG(18:0/20:0/0:0)[iso2]	C00165	0.912	0.951157	ns	1.01086	0.0155884	0.247	0.726681	ns	1.28091	0.357174	0.971	0.998763	ns	1.10593	0.145255	0.0172	0.0472294	*	0.351649	-1.50779	0.00299	0.0155065	*	0.277512	-1.84938	0.133	0.393326	ns	0.321422	-1.63746
690.554_8.21	POS	690.554	8.21	DG(20:0/20:4(5Z,8Z,11Z,14Z)/0:0)[iso2]	C00165	0.796	0.881618	ns	1.11027	0.150915	0.529	0.836161	ns	1.22604	0.294001	0.853	0.998763	ns	1.03216	0.0456672	0.0947	0.166959	ns	0.471458	-1.0848	0.022	0.0626493	ns	0.426943	-1.22788	0.133	0.393326	ns	0.507137	-0.979551
715.5581_8.33	POS	715.558	8.33	DG(20:1(11Z)/20:1(11Z)/0:0)	C00165	0.481	0.627353	ns	1.27287	0.348088	0.481	0.817096	ns	1.19141	0.252671	0.739	0.985102	ns	1.00324	0.00466623	0.022	0.0557255	ns	0.4625	-1.11247	0.00414	0.0197083	*	0.494123	-1.01706	0.133	0.393326	ns	0.586803	-0.769052
195.0876_3.6	NEG	195.088	3.6	Methyl bisnorbiotinyl ketone	C20387	0.684	0.941369	ns	0.874218	-0.193935	0.143	0.705158	ns	0.805229	-0.312529	0.19	0.803542	ns	0.756312	-0.402946	0.035	0.121108	ns	0.5989	-0.739612	0.156	0.228101	ns	0.650212	-0.621018	0.156	0.271053	ns	0.692266	-0.530601
204.0956_1.71	NEG	204.096	1.71	lipoamide	C00248	0.0892	0.347111	ns	1.28148	0.357815	0.0288	0.261779	ns	0.665398	-0.58771	0.0892	0.658458	ns	0.742404	-0.429724	4.33e-05	0.000415271	***	0.348794	-1.51955	0.0653	0.125253	ns	0.671739	-0.574027	0.156	0.271053	ns	0.602063	-0.732013
239.0809_3.59	NEG	239.081	3.59	ribosylimidazoleacetic acid	C05131	0.579	0.906455	ns	0.861942	-0.214337	0.218	0.859301	ns	0.809033	-0.30573	0.218	0.840266	ns	0.760895	-0.39423	0.0279	0.0996545	ns	0.63508	-0.65499	0.0947	0.161096	ns	0.676613	-0.563597	0.156	0.271053	ns	0.719418	-0.475097
465.3042_12.21	NEG	465.304	12.21	cholesterol sulfate	C18043	0.579	0.906455	ns	0.859433	-0.218542	0.631	0.986954	ns	1.13025	0.176642	0.579	0.940296	ns	0.937266	-0.0934689	0.0789	0.204469	ns	0.454343	-1.13814	0.00299	0.01171	*	0.345479	-1.53333	0.156	0.271053	ns	0.416614	-1.26322
468.308_12.22	NEG	468.308	12.22	Lithocholic acid glycine conjugate	C15557	0.436	0.816997	ns	0.800753	-0.320571	0.739	0.986954	ns	1.07596	0.105625	0.631	0.958302	ns	0.918308	-0.122951	0.113	0.252539	ns	0.571592	-0.806942	0.00762	0.0250842	*	0.425391	-1.23314	0.156	0.271053	ns	0.498421	-1.00456
469.2684_4	NEG	469.268	4	3a,7a-Dihydroxycoprostanic acid	C04554	0.912	1	ns	0.990884	-0.0132126	0.853	0.991368	ns	1.00435	0.00625787	0.579	0.940296	ns	0.912419	-0.132231	0.356	0.466747	ns	1.46218	0.548124	0.4	0.471636	ns	1.44258	0.528654	0.156	0.271053	ns	1.58792	0.667143
587.3161_4.83	NEG	587.316	4.83	Lithocholate 3-O-glucuronide	C03033	0.739	0.963707	ns	0.981847	-0.0264302	0.247	0.903441	ns	1.30847	0.387882	0.853	0.982927	ns	1.02616	0.037258	0.243	0.377518	ns	0.715986	-0.481997	0.0133	0.0394146	*	0.537259	-0.896309	0.156	0.271053	ns	0.685066	-0.545685
1194.8206_8.54	POS	1194.82	8.54	Ganglioside GA2 (d18:1/24:0)	C06135	0.579	0.712963	ns	1.10946	0.149854	0.684	0.890893	ns	1.09637	0.132729	0.971	0.998763	ns	1.07198	0.100276	0.0021	0.0102723	*	0.666191	-0.585992	0.0279	0.0752294	ns	0.674146	-0.568867	0.156	0.433808	ns	0.689482	-0.536414
122.0753_0.56	POS	122.075	0.56	DL-a-Hydroxybutyric acid	C05984	0.00389	0.0727328	ns	0.650741	-0.619846	0.000725	0.121203	ns	0.527049	-0.923992	7.58e-05	0.0538559	ns	0.472672	-1.08109	0.549	0.627113	ns	1.06647	0.0928438	0.133	0.246245	ns	1.31676	0.39699	0.156	0.433808	ns	1.46824	0.554086
240.2402_8.46	POS	240.24	8.46	Polyprenol	C06081	0.684	0.799312	ns	1.14194	0.191485	0.481	0.817096	ns	1.18	0.238791	0.912	0.998763	ns	1.04286	0.060551	0.00567	0.0213432	*	0.580903	-0.783631	0.00762	0.0303731	*	0.562164	-0.830937	0.156	0.433808	ns	0.63609	-0.652697
314.0426_5.3	POS	314.043	5.3	2-(Formamido)-N1-(5-phospho-D-ribosyl)acetamidine	C04640	0.739	0.836415	ns	0.992044	-0.0115239	0.796	0.923737	ns	1.01471	0.021072	0.971	0.998763	ns	0.934505	-0.097726	0.0535	0.109386	ns	0.965974	-0.0499433	0.0653	0.144422	ns	0.944394	-0.0825391	0.156	0.433808	ns	1.02545	0.0362589
352.2917_8.31	POS	352.292	8.31	Tetrahydrodeoxycorticosterone	C13713	0.912	0.951157	ns	1.01861	0.0265961	1	1	ns	1.01373	0.0196738	0.393	0.938011	ns	0.873154	-0.195692	0.00414	0.0174568	*	0.540145	-0.88858	0.00299	0.0155065	*	0.542743	-0.881658	0.156	0.433808	ns	0.630124	-0.666292
382.2236_3.74	POS	382.224	3.74	Sphinganine-phosphate	C01120	0.0753	0.215946	ns	1.18432	0.244062	0.631	0.869691	ns	0.929286	-0.105806	0.481	0.947333	ns	0.854717	-0.226481	0.00065	0.00414193	**	0.604243	-0.726799	0.035	0.0897744	ns	0.770074	-0.376932	0.156	0.433808	ns	0.837258	-0.256256
388.2438_4.86	POS	388.244	4.86	Sphinganine-phosphate	C01120	0.143	0.297733	ns	1.18612	0.246253	0.631	0.869691	ns	0.894573	-0.160728	0.19	0.938011	ns	0.755662	-0.404188	0.00567	0.0213432	*	0.566141	-0.820767	0.022	0.0626493	ns	0.750651	-0.413786	0.156	0.433808	ns	0.888642	-0.170326
449.2681_3.06	POS	449.268	3.06	4,4-Dimethylcholesta-8,14,24-trienol	C11455	0.105	0.255488	ns	1.43879	0.524859	0.218	0.7105	ns	0.843914	-0.244832	0.393	0.938011	ns	0.834592	-0.260857	0.000974	0.00561482	**	0.448329	-1.15737	0.0947	0.190607	ns	0.764358	-0.387679	0.156	0.433808	ns	0.772896	-0.371654
544.3401_5.07	POS	544.34	5.07	PC(18:1(9Z)/0:0)[U] / PC(18:1(9Z)/0:0)[rac]	C04230	0.315	0.471919	ns	1.10964	0.150094	0.063	0.615278	ns	1.31256	0.392385	0.0892	0.938011	ns	1.14914	0.200554	0.356	0.448273	ns	0.784963	-0.349303	0.0653	0.144422	ns	0.663609	-0.591595	0.156	0.433808	ns	0.757983	-0.399763
563.3758_4.64	POS	563.376	4.64	3-Hexaprenyl-4,5-Dihydroxybenzoic acid	C05200	0.0753	0.215946	ns	1.39121	0.476339	0.436	0.793794	ns	0.876044	-0.190925	0.393	0.938011	ns	0.790922	-0.338393	0.000974	0.00561482	**	0.445674	-1.16594	0.035	0.0897744	ns	0.707756	-0.498676	0.156	0.433808	ns	0.783927	-0.351208
601.5186_12.2	POS	601.519	12.2	DG(16:0/18:1(11Z)/0:0)	C00165	0.143	0.297733	ns	0.589674	-0.762011	0.579	0.850837	ns	0.850468	-0.233671	0.393	0.938011	ns	0.741755	-0.430986	0.243	0.331385	ns	0.531303	-0.912394	0.00567	0.0245642	*	0.36838	-1.44073	0.156	0.433808	ns	0.42237	-1.24342
665.4396_4.88	POS	665.44	4.88	Fucoxanthin	C08596	0.393	0.541661	ns	1.14686	0.197689	0.579	0.850837	ns	0.856808	-0.222956	0.247	0.938011	ns	0.741487	-0.431506	0.0021	0.0102723	*	0.491636	-1.02434	0.0279	0.0752294	ns	0.658068	-0.603691	0.156	0.433808	ns	0.760415	-0.395141
691.5546_8.22	POS	691.555	8.22	DG(18:0/20:0/0:0)[iso2]	C00165	0.529	0.672069	ns	1.25035	0.322329	0.684	0.890893	ns	1.16875	0.224971	0.912	0.998763	ns	0.957201	-0.0631059	0.0435	0.0936568	ns	0.469127	-1.09195	0.00567	0.0245642	*	0.501878	-0.994592	0.156	0.433808	ns	0.612799	-0.706515
743.5731_9.03	POS	743.573	9.03	Glucosylceramide (d18:1/9Z-18:1)	C01190	0.631	0.754757	ns	0.816013	-0.293336	0.579	0.850837	ns	0.913746	-0.130135	0.218	0.938011	ns	0.723256	-0.467421	0.0101	0.0321796	*	0.3579	-1.48237	0.000974	0.00673506	**	0.319619	-1.64557	0.156	0.433808	ns	0.4038	-1.30829
782.5684_8.69	POS	782.568	8.69	N-Glycoloylganglioside GM2	C01808	0.247	0.403202	ns	0.823169	-0.28074	0.796	0.923737	ns	1.05574	0.0782562	0.796	0.997017	ns	0.900284	-0.151547	0.0789	0.146462	ns	0.70466	-0.505001	0.00299	0.0155065	*	0.549428	-0.863997	0.156	0.433808	ns	0.644301	-0.634194
881.7328_10.51	POS	881.733	10.51	TG(16:1(9Z)/16:1(9Z)/20:0)[iso3]	C00422	0.436	0.583386	ns	1.08695	0.12028	0.28	0.732744	ns	1.42142	0.507332	0.739	0.985102	ns	0.984001	-0.0232679	0.0535	0.109386	ns	0.685878	-0.543977	0.0279	0.0752294	ns	0.524484	-0.931029	0.156	0.433808	ns	0.757633	-0.400429
253.2113_6.31	NEG	253.211	6.31	cis-9-palmitoleic acid	C08362	0.19	0.534457	ns	1.75784	0.813807	0.579	0.986954	ns	1.09294	0.128217	0.796	0.982927	ns	1.15291	0.205285	0.604	0.673692	ns	0.852046	-0.230996	0.0435	0.0942758	ns	1.3704	0.454594	0.182	0.3016	ns	1.29911	0.377526
275.1351_2.62	NEG	275.135	2.62	Homocarnosine	C00884	0.0232	0.144171	ns	1.31498	0.395039	0.00209	0.0615411	ns	0.707801	-0.498585	0.00893	0.252947	ns	0.667319	-0.583551	2.17e-05	0.000242483	***	0.401201	-1.3176	0.0279	0.0671585	ns	0.745366	-0.42398	0.182	0.3016	ns	0.790582	-0.339014
533.3065_5.28	NEG	533.307	5.28	Lithocholate 3-O-glucuronide	C03033	0.0355	0.193031	ns	0.812698	-0.299208	0.579	0.986954	ns	0.99227	-0.0111953	0.481	0.937373	ns	0.838696	-0.253781	0.447	0.545537	ns	0.956595	-0.0640195	0.0535	0.109334	ns	0.78348	-0.352032	0.182	0.3016	ns	0.926943	-0.109447
818.6023_10.2	NEG	818.602	10.2	Glucosylceramide (d18:1/22:0)	C01190	0.123	0.409328	ns	0.71427	-0.485459	0.971	0.99552	ns	0.945652	-0.0806185	0.393	0.904866	ns	0.816856	-0.291846	0.211	0.350134	ns	0.696108	-0.522618	0.0172	0.0464514	*	0.525784	-0.927458	0.182	0.3016	ns	0.608685	-0.716231
889.8361_11.96	NEG	889.836	11.96	TG(16:0/18:0/20:0)[iso6]	C00422	0.739	0.963707	ns	0.987868	-0.0176093	0.393	0.986954	ns	0.930949	-0.103226	0.912	0.98827	ns	0.994154	-0.00845825	0.243	0.377518	ns	1.15025	0.201952	0.0653	0.125253	ns	1.22058	0.287569	0.182	0.3016	ns	1.14298	0.192801
1134.7867_8.45	POS	1134.79	8.45	Trihexosylceramide (d18:1/24:1(15Z))	C04737	0.436	0.583386	ns	1.08414	0.116557	0.315	0.746025	ns	1.115	0.157049	0.579	0.963418	ns	0.90756	-0.139935	0.022	0.0557255	ns	0.642755	-0.637659	0.0133	0.0437991	*	0.624966	-0.678151	0.182	0.476284	ns	0.767816	-0.381167
1140.799_11.95	POS	1140.8	11.95	Trihexosylceramide (d18:1/24:1(15Z))	C04737	0.0232	0.130822	ns	1.16933	0.22568	0.247	0.726681	ns	1.0596	0.0835253	0.436	0.938011	ns	1.05068	0.0713254	0.905	0.924186	ns	0.965014	-0.051379	0.315	0.469198	ns	1.06494	0.0907756	0.182	0.476284	ns	1.07399	0.102976
1168.8252_8.53	POS	1168.83	8.53	Trihexosylceramide (d18:1/26:1(17Z))	C04737	0.218	0.374128	ns	1.12667	0.17207	0.165	0.681584	ns	1.15571	0.20878	0.529	0.957591	ns	1.05896	0.0826523	0.0535	0.109386	ns	0.697137	-0.520486	0.0172	0.0530754	ns	0.679622	-0.557195	0.182	0.476284	ns	0.741713	-0.431068
151.0353_0.28	POS	151.035	0.28	4-Coumaryl alcohol	C02646	0.579	0.712963	ns	1.08017	0.111254	0.19	0.692282	ns	0.859445	-0.218522	0.0753	0.938011	ns	0.814386	-0.296215	0.72	0.774797	ns	0.987234	-0.0185367	0.182	0.315009	ns	1.24077	0.31124	0.182	0.476284	ns	1.30942	0.388932
186.0818_8.47	POS	186.082	8.47	xanthopterin	C03975	0.739	0.836415	ns	1.09889	0.136049	0.579	0.850837	ns	1.2371	0.306964	0.684	0.982775	ns	0.921187	-0.118433	0.0133	0.0391695	*	0.524313	-0.931499	0.00414	0.0197083	*	0.465737	-1.10241	0.182	0.476284	ns	0.625457	-0.677017
194.0043_0.38	POS	194.004	0.38	5,6-Dihydroxyindole-2-carboxylic acid	C04185	0.971	0.982407	ns	0.994341	-0.00818726	0.0015	0.15225	ns	0.650793	-0.61973	0.00684	0.589069	ns	0.63799	-0.648394	0.022	0.0557255	ns	0.778088	-0.361996	0.0789	0.167089	ns	1.18883	0.249547	0.182	0.476284	ns	1.21269	0.278212
195.1052_3.75	POS	195.105	3.75	Homoarginine	C01924	0.063	0.197405	ns	1.15601	0.209155	0.28	0.732744	ns	1.06653	0.0929309	0.684	0.982775	ns	1.04117	0.0582078	0.022	0.0557255	ns	0.833813	-0.262203	0.022	0.0626493	ns	0.903766	-0.14598	0.182	0.476284	ns	0.925781	-0.111257
264.0366_12.25	POS	264.037	12.25	1-alkenyl-2-acyl-glycerophosphoethanolamine	C00350	0.393	0.541661	ns	1.03625	0.0513659	0.247	0.726681	ns	0.969711	-0.0443728	0.436	0.938011	ns	0.973206	-0.039183	0.78	0.822851	ns	0.993328	-0.00965821	0.156	0.280248	ns	1.06148	0.0860805	0.182	0.476284	ns	1.05767	0.0808907
299.2948_8.41	POS	299.295	8.41	Tuberculostearic acid	C16794	0.684	0.799312	ns	1.114	0.155751	0.0355	0.531005	ns	1.69298	0.759568	0.393	0.938011	ns	1.55944	0.641028	0.356	0.448273	ns	0.662428	-0.594165	0.035	0.0897744	ns	0.435885	-1.19798	0.182	0.476284	ns	0.473212	-1.07944
336.2788_8.22	POS	336.279	8.22	Leukotriene A4	C00909	0.739	0.836415	ns	1.14132	0.190701	0.315	0.746025	ns	1.33193	0.413514	0.971	0.998763	ns	1.08499	0.117685	0.035	0.0785083	ns	0.415693	-1.26641	0.00762	0.0303731	*	0.356205	-1.48922	0.182	0.476284	ns	0.437273	-1.19339
405.2406_2.98	POS	405.241	2.98	7a,12a-Dihydroxy-3-oxo-4-cholenoic acid	C15568	0.063	0.197405	ns	1.74439	0.802724	0.631	0.869691	ns	0.889702	-0.168605	0.684	0.982775	ns	0.861479	-0.215112	0.000974	0.00561482	**	0.37636	-1.40982	0.113	0.218318	ns	0.737909	-0.438486	0.182	0.476284	ns	0.762083	-0.391979
405.3799_7.96	POS	405.38	7.96	4a-Methyl zymosterol	C05103	0.853	0.921059	ns	0.853435	-0.228648	0.971	0.993728	ns	0.781926	-0.354897	0.631	0.971979	ns	0.808493	-0.306693	0.00414	0.0174568	*	0.42137	-1.24684	0.00762	0.0303731	*	0.459905	-1.12059	0.182	0.476284	ns	0.444792	-1.1688
484.3085_5.04	POS	484.308	5.04	Lithocholic acid taurine conjugate	C02592	0.739	0.836415	ns	1.05179	0.0728423	0.739	0.908015	ns	0.953135	-0.069248	0.481	0.947333	ns	0.871961	-0.197665	0.0172	0.0472294	*	0.651181	-0.618868	0.0435	0.105664	ns	0.718581	-0.476778	0.182	0.476284	ns	0.785476	-0.348361
488.4819_8.22	POS	488.482	8.22	Ceramide (d18:1/12:0)	C00195	0.631	0.754757	ns	1.10197	0.140088	0.353	0.770527	ns	1.23813	0.308164	0.971	0.998763	ns	1.06859	0.095705	0.0535	0.109386	ns	0.488436	-1.03376	0.00762	0.0303731	*	0.434722	-1.20184	0.182	0.476284	ns	0.503695	-0.989377
609.2896_8.46	POS	609.29	8.46	Presqualene diphosphate	C03428	0.315	0.471919	ns	1.40845	0.494112	0.631	0.869691	ns	0.828428	-0.271551	0.684	0.982775	ns	1.37092	0.455141	0.156	0.238233	ns	1.36484	0.448732	0.00567	0.0245642	*	2.32043	1.2144	0.182	0.476284	ns	1.40221	0.487703
742.5686_9.03	POS	742.569	9.03	PS(16:0/16:0)	C02737	0.631	0.754757	ns	0.810265	-0.303535	0.579	0.850837	ns	0.910679	-0.134986	0.28	0.938011	ns	0.728855	-0.456297	0.0101	0.0321796	*	0.37431	-1.41769	0.000974	0.00673506	**	0.333038	-1.58624	0.182	0.476284	ns	0.416119	-1.26493
828.5507_8.63	POS	828.551	8.63	Lactosylceramide (d18:1/12:0)	C01290	0.0355	0.153563	ns	1.24532	0.316516	0.165	0.681584	ns	1.13192	0.178773	0.739	0.985102	ns	0.992028	-0.0115468	0.78	0.822851	ns	0.967322	-0.0479325	0.661	0.774984	ns	1.06423	0.0898102	0.182	0.476284	ns	1.2143	0.28013
232.1143_2.78	NEG	232.114	2.78	Deoxyadenosine	C00559	0.218	0.579747	ns	1.12446	0.169227	0.000725	0.0339635	*	0.667456	-0.583255	0.00105	0.063945	ns	0.637747	-0.648945	0.00026	0.00196696	**	0.473969	-1.07714	0.211	0.282415	ns	0.79849	-0.324654	0.211	0.328222	ns	0.835687	-0.258965
333.2517_10.8	NEG	333.252	10.8	PGH2	C00427	0.353	0.751668	ns	1.12997	0.176285	0.853	0.991368	ns	1.05837	0.0818435	0.631	0.958302	ns	0.983619	-0.023829	0.0133	0.057855	ns	0.699329	-0.515957	0.0653	0.125253	ns	0.74664	-0.421515	0.211	0.328222	ns	0.803382	-0.315843
621.3058_5.99	NEG	621.306	5.99	Presqualene diphosphate	C03428	0.529	0.877823	ns	0.788366	-0.343063	0.19	0.792534	ns	1.29845	0.376788	0.353	0.886503	ns	1.2661	0.340387	1	1	ns	1.2369	0.306724	0.182	0.253634	ns	0.750994	-0.413126	0.211	0.328222	ns	0.770184	-0.376725
790.5894_10.05	NEG	790.589	10.05	Glucosylceramide (d18:1/20:0)	C01190	0.28	0.66093	ns	0.919454	-0.121151	0.436	0.986954	ns	1.13036	0.17678	0.436	0.925171	ns	0.833507	-0.262734	0.0653	0.183685	ns	0.694769	-0.525396	0.00299	0.01171	*	0.565137	-0.823327	0.211	0.328222	ns	0.766409	-0.383813
130.0542_0.36	POS	130.054	0.36	DL-pipecolic acid	C00408	0.063	0.197405	ns	1.16498	0.220304	0.123	0.681584	ns	1.11462	0.15655	0.105	0.938011	ns	1.09409	0.129731	0.133	0.212232	ns	0.849736	-0.234914	0.211	0.350475	ns	0.888128	-0.17116	0.211	0.522809	ns	0.904793	-0.144341
221.0074_0.33	POS	221.007	0.33	Vanillylmandelic acid	C05584	0.247	0.403202	ns	1.1454	0.195856	0.739	0.908015	ns	0.916463	-0.125851	0.481	0.947333	ns	0.88998	-0.168155	0.182	0.267448	ns	0.74039	-0.433643	0.4	0.555621	ns	0.925346	-0.111936	0.211	0.522809	ns	0.952881	-0.0696319
238.0385_12.35	POS	238.038	12.35	Glycerylphosphorylethanolamine	C01233	0.105	0.255488	ns	1.08445	0.116962	0.971	0.993728	ns	0.997874	-0.00307025	0.796	0.997017	ns	1.01733	0.0247808	0.022	0.0557255	ns	0.878812	-0.186373	0.0947	0.190607	ns	0.955057	-0.0663411	0.211	0.522809	ns	0.936797	-0.0941922
262.0862_0.7	POS	262.086	0.7	Aminoparathion	C06605	0.0288	0.141608	ns	1.72841	0.789446	0.0355	0.531005	ns	0.600436	-0.735917	0.247	0.938011	ns	0.718577	-0.476784	0.00026	0.00197572	**	0.251069	-1.99385	0.0947	0.190607	ns	0.722724	-0.468484	0.211	0.522809	ns	0.603901	-0.727616
317.25_6.96	POS	317.25	6.96	(20S)-20-hydroxypregn-4-en-3-one	C04042	0.971	0.982407	ns	1.34971	0.43265	0.00893	0.384531	ns	1.54428	0.626936	0.143	0.938011	ns	1.42788	0.513874	0.447	0.53512	ns	0.68493	-0.545971	0.0435	0.105664	ns	0.598633	-0.740256	0.211	0.522809	ns	0.647434	-0.627194
374.2536_4.1	POS	374.254	4.1	PGF1&alpha;	C06475	0.00893	0.0899967	ns	2.8964	1.53426	0.0892	0.648354	ns	1.491	0.576276	0.796	0.997017	ns	1.4477	0.533767	0.000411	0.00284893	**	0.26978	-1.89015	0.022	0.0626493	ns	0.524072	-0.932163	0.211	0.522809	ns	0.539744	-0.889654
383.3175_6.01	POS	383.317	6.01	Isolithocholic acid	C17658	0.105	0.255488	ns	0.870346	-0.200338	0.063	0.615278	ns	0.804457	-0.313913	0.00288	0.327398	ns	0.698394	-0.517886	0.0172	0.0472294	*	0.608103	-0.717612	0.0279	0.0752294	ns	0.65791	-0.604037	0.211	0.522809	ns	0.757825	-0.400064
409.2668_5.65	POS	409.267	5.65	3a,6a,7b-Trihydroxy-5b-cholanoic acid	C17727	0.353	0.504641	ns	1.11165	0.152706	0.19	0.692282	ns	0.891177	-0.166216	0.0524	0.938011	ns	0.796287	-0.32864	0.00414	0.0174568	*	0.624066	-0.68023	0.0279	0.0752294	ns	0.778459	-0.361307	0.211	0.522809	ns	0.871224	-0.198884
450.3121_8.36	POS	450.312	8.36	Deoxycholic acid glycine conjugate	C05464	0.631	0.754757	ns	1.04632	0.0653231	0.123	0.681584	ns	1.51594	0.600209	0.436	0.938011	ns	1.15086	0.202712	0.156	0.238233	ns	0.757399	-0.400876	0.00299	0.0155065	*	0.522766	-0.935762	0.211	0.522809	ns	0.688599	-0.538264
489.3223_6.07	POS	489.322	6.07	cholesterol sulfate	C18043	0.353	0.504641	ns	1.11395	0.155682	0.579	0.850837	ns	0.922038	-0.117102	0.315	0.938011	ns	0.80015	-0.321658	0.00414	0.0174568	*	0.60054	-0.735667	0.035	0.0897744	ns	0.725535	-0.462883	0.211	0.522809	ns	0.836056	-0.258328
687.4411_5.68	POS	687.441	5.68	PA(16:0/16:0)[rac]	C00416	0.00389	0.0727328	ns	1.42685	0.51283	0.0524	0.572772	ns	0.822778	-0.281424	0.19	0.938011	ns	0.785557	-0.348213	0.000152	0.00135418	**	0.43668	-1.19535	0.0535	0.123918	ns	0.757281	-0.401099	0.211	0.522809	ns	0.793164	-0.33431
732.554_8.79	POS	732.554	8.79	Glucosylceramide (d18:1/9Z-18:1)	C01190	1	1	ns	0.94507	-0.0815068	0.247	0.726681	ns	1.62276	0.698449	0.796	0.997017	ns	1.22439	0.292062	0.278	0.368506	ns	0.744108	-0.426417	0.035	0.0897744	ns	0.433357	-1.20637	0.211	0.522809	ns	0.574355	-0.799986
864.6465_9.9	POS	864.646	9.9	Glucosylceramide (d18:1/25:0)	C01190	0.739	0.836415	ns	0.774924	-0.367873	0.796	0.923737	ns	1.10033	0.137932	0.631	0.971979	ns	0.960117	-0.0587176	0.0021	0.0102723	*	0.455563	-1.13428	0.0172	0.0530754	ns	0.320838	-1.64008	0.211	0.522809	ns	0.367692	-1.44343
873.7055_10.43	POS	873.706	10.43	TG(16:0/16:0/18:0)	C00422	1	1	ns	0.954471	-0.0672265	0.436	0.793794	ns	1.24909	0.320876	0.912	0.998763	ns	1.00563	0.00809847	0.0172	0.0472294	*	0.480067	-1.05869	0.0133	0.0437991	*	0.366835	-1.4468	0.211	0.522809	ns	0.455645	-1.13402
159.9766_10.25	NEG	159.977	10.25	xanthopterin	C03975	0.912	1	ns	1.02403	0.0342576	0.315	0.968864	ns	0.893758	-0.162044	0.912	0.98827	ns	0.999997	-3.70626e-06	0.315	0.436485	ns	1.1516	0.203641	0.0172	0.0464514	*	1.31946	0.399943	0.243	0.357889	ns	1.17928	0.237903
185.0826_2.83	NEG	185.083	2.83	3-Hydroxy-N6,N6,N6-trimethyl-L-lysine	C01259	0.00684	0.0640855	ns	1.34404	0.426573	0.000725	0.0339635	*	0.737527	-0.439232	0.00684	0.238032	ns	0.694209	-0.526558	8.66e-05	0.000748077	***	0.441448	-1.17969	0.0789	0.142371	ns	0.804475	-0.313881	0.243	0.357889	ns	0.854673	-0.226556
551.3588_7.37	NEG	551.359	7.37	Lithocholate 3-O-glucuronide	C03033	0.436	0.816997	ns	0.613762	-0.704248	0.684	0.986954	ns	0.806158	-0.310865	0.315	0.871977	ns	0.673647	-0.569936	0.133	0.2755	ns	0.411597	-1.2807	0.0101	0.0316242	*	0.313366	-1.67408	0.243	0.357889	ns	0.375008	-1.41501
687.546_8.49	NEG	687.546	8.49	DG(18:0/20:0/0:0)[iso2]	C00165	0.579	0.906455	ns	0.905138	-0.143791	0.684	0.986954	ns	1.09255	0.127704	0.481	0.937373	ns	0.83328	-0.263127	0.211	0.350134	ns	0.729345	-0.455326	0.035	0.0801316	ns	0.604234	-0.726821	0.243	0.357889	ns	0.79224	-0.33599
734.5555_8.23	NEG	734.556	8.23	Glucosylceramide (d18:1/16:0)	C01190	0.796	0.985293	ns	0.955906	-0.0650586	0.529	0.986954	ns	1.15914	0.21305	1	1	ns	0.992018	-0.0115621	0.211	0.350134	ns	0.555496	-0.84815	0.0172	0.0464514	*	0.458102	-1.12626	0.243	0.357889	ns	0.535275	-0.901647
770.5133_8.53	NEG	770.513	8.53	PS(16:0/16:0)	C02737	0.739	0.963707	ns	0.971403	-0.0418586	0.912	0.9918	ns	0.991685	-0.0120465	0.28	0.865584	ns	0.810723	-0.302719	0.0535	0.163316	ns	0.622584	-0.683661	0.00762	0.0250842	*	0.60985	-0.713473	0.243	0.357889	ns	0.745975	-0.422801
123.0301_0.38	POS	123.03	0.38	b-Mercaptolactic acid	C05823	0.631	0.754757	ns	1.07163	0.0998104	0.123	0.681584	ns	0.807702	-0.308105	0.247	0.938011	ns	0.830357	-0.268197	0.968	0.974515	ns	1.24619	0.317525	0.0789	0.167089	ns	1.65341	0.72544	0.243	0.558743	ns	1.6083	0.685533
214.0249_0.36	POS	214.025	0.36	4-(2-Aminophenyl)-2,4-dioxobutanoic acid	C01252	0.000325	0.0192427	*	1.42443	0.510382	0.165	0.681584	ns	1.08641	0.11957	0.19	0.938011	ns	1.0502	0.0706655	0.00567	0.0213432	*	0.713305	-0.487408	0.211	0.350475	ns	0.935237	-0.0965957	0.243	0.558743	ns	0.967483	-0.0476917
227.96_0.3	POS	227.96	0.3	Kynurenic acid	C01717	0.123	0.276555	ns	1.14687	0.197697	0.218	0.7105	ns	1.05259	0.0739399	0.247	0.938011	ns	1.0457	0.0644667	0.604	0.675282	ns	1.07907	0.109788	0.0279	0.0752294	ns	1.17572	0.233544	0.243	0.558743	ns	1.18347	0.243018
241.1062_2.51	POS	241.106	2.51	Homocarnosine	C00884	0.0288	0.141608	ns	1.34309	0.42556	0.0185	0.434521	ns	0.741621	-0.431245	0.0892	0.938011	ns	0.739302	-0.435763	0.842	0.872708	ns	1.46114	0.547097	0.211	0.350475	ns	2.64616	1.4039	0.243	0.558743	ns	2.65446	1.40842
262.2541_8.01	POS	262.254	8.01	N1-Acetylspermine	C02567	0.631	0.754757	ns	1.23732	0.307219	0.19	0.692282	ns	1.46249	0.548426	0.739	0.985102	ns	1.26502	0.33916	0.0535	0.109386	ns	0.56344	-0.827665	0.0133	0.0437991	*	0.476692	-1.06887	0.243	0.558743	ns	0.551103	-0.859605
277.1962_5.05	POS	277.196	5.05	cis-9-palmitoleic acid	C08362	0.19	0.345477	ns	1.72582	0.787282	0.165	0.681584	ns	1.86923	0.902443	0.684	0.982775	ns	3.08297	1.62432	0.0279	0.0662421	ns	0.371876	-1.42711	0.035	0.0897744	ns	0.343346	-1.54227	0.243	0.558743	ns	0.208173	-2.26414
304.9615_0.36	POS	304.962	0.36	2,3-Diphospho-D-Glyceric Acid	C01159	0.165	0.320526	ns	1.20467	0.26864	0.28	0.732744	ns	0.889922	-0.168249	0.247	0.938011	ns	0.881969	-0.1812	0.000974	0.00561482	**	0.615924	-0.699176	0.182	0.315009	ns	0.833765	-0.262287	0.243	0.558743	ns	0.841284	-0.249336
308.2471_8.48	POS	308.247	8.48	Androsterone	C00523	0.579	0.712963	ns	1.18156	0.240693	0.393	0.772945	ns	1.35478	0.438056	0.912	0.998763	ns	1.02685	0.0382313	0.022	0.0557255	ns	0.487266	-1.03722	0.0133	0.0437991	*	0.424966	-1.23458	0.243	0.558743	ns	0.560678	-0.834756
319.2638_7.37	POS	319.264	7.37	Leukotriene A4	C00909	0.393	0.541661	ns	1.29787	0.376148	0.063	0.615278	ns	1.68332	0.751313	0.143	0.938011	ns	1.51702	0.601244	0.661	0.725594	ns	0.843873	-0.244902	0.113	0.218318	ns	0.650641	-0.620067	0.243	0.558743	ns	0.721966	-0.469998
320.2667_7.37	POS	320.267	7.37	Retinyl ester	C02075	0.315	0.471919	ns	1.30446	0.383456	0.0524	0.572772	ns	1.68577	0.753408	0.143	0.938011	ns	1.50436	0.58915	0.661	0.725594	ns	0.856867	-0.222856	0.182	0.315009	ns	0.663051	-0.592808	0.243	0.558743	ns	0.743008	-0.42855
325.224_6.53	POS	325.224	6.53	Leukotriene A4	C00909	0.0355	0.153563	ns	1.29989	0.37839	0.481	0.817096	ns	0.973564	-0.0386529	0.971	0.998763	ns	1.00068	0.000982547	0.72	0.774797	ns	0.918367	-0.122858	0.211	0.350475	ns	1.22619	0.294185	0.243	0.558743	ns	1.19296	0.25455
349.2832_8.33	POS	349.283	8.33	2E-Eicosenoic acid	C16526	0.684	0.799312	ns	1.24348	0.314379	0.529	0.836161	ns	1.25016	0.322109	1	1	ns	1.10379	0.142469	0.0279	0.0662421	ns	0.491607	-1.02442	0.0101	0.0371335	*	0.48898	-1.03215	0.243	0.558743	ns	0.553819	-0.852513
377.2051_2.56	POS	377.205	2.56	TXB2	C05963	0.0524	0.1834	ns	1.28804	0.365179	0.143	0.681584	ns	0.857606	-0.221613	0.28	0.938011	ns	0.847438	-0.23882	0.00065	0.00414193	**	0.576157	-0.795465	0.211	0.350475	ns	0.865333	-0.208673	0.243	0.558743	ns	0.875716	-0.191465
573.5312_9.57	POS	573.531	9.57	DG(16:0/16:1(9Z)/0:0)[iso2]	C00165	0.436	0.583386	ns	1.35995	0.443559	0.631	0.869691	ns	0.964512	-0.0521286	0.481	0.947333	ns	1.28235	0.358787	0.4	0.489157	ns	1.23028	0.298989	0.0279	0.0752294	ns	1.73469	0.794676	0.243	0.558743	ns	1.30474	0.38376
591.3556_5.1	POS	591.356	5.1	D-Urobilinogen	C05791	0.143	0.297733	ns	1.17306	0.230276	0.579	0.850837	ns	1.07724	0.107335	0.481	0.947333	ns	0.988298	-0.0169815	0.0279	0.0662421	ns	0.712644	-0.488747	0.211	0.350475	ns	0.776035	-0.365806	0.243	0.558743	ns	0.845872	-0.241489
601.3117_7.65	POS	601.312	7.65	L-Urobilin	C05793	0.912	0.951157	ns	1.06454	0.0902309	0.0433	0.546927	ns	1.45103	0.537081	0.247	0.938011	ns	1.25862	0.331841	0.447	0.53512	ns	0.923692	-0.114516	0.0789	0.167089	ns	0.67766	-0.561367	0.243	0.558743	ns	0.781259	-0.356127
701.5579_8.02	POS	701.558	8.02	DG(20:0/20:1(11Z)/0:0)[iso2]	C00165	0.912	0.951157	ns	1.19332	0.254987	0.218	0.7105	ns	1.41291	0.49867	0.739	0.985102	ns	1.25512	0.327823	0.0947	0.166959	ns	0.528758	-0.91932	0.0133	0.0437991	*	0.446582	-1.163	0.243	0.558743	ns	0.502726	-0.992156
825.6578_10.31	POS	825.658	10.31	TG(16:0/16:1(9Z)/16:1(9Z))[iso3]	C00422	1	1	ns	1.01093	0.0156808	0.481	0.817096	ns	1.38613	0.471065	0.853	0.998763	ns	0.952547	-0.0701378	0.00762	0.0263135	*	0.352935	-1.50252	0.0133	0.0437991	*	0.257401	-1.95791	0.243	0.558743	ns	0.374567	-1.41671
843.6736_10.37	POS	843.674	10.37	TG(16:0/16:0/16:1(9Z))[iso3]	C00422	0.796	0.881618	ns	1.10681	0.146413	0.684	0.890893	ns	1.05886	0.0825052	0.436	0.938011	ns	0.790873	-0.338482	0.0101	0.0321796	*	0.36792	-1.44254	0.035	0.0897744	ns	0.384584	-1.37863	0.243	0.558743	ns	0.514898	-0.957641
853.6846_10.38	POS	853.685	10.38	TG(16:0/16:0/18:2(9Z,12Z))[iso3]	C00422	0.971	0.982407	ns	1.03211	0.0455985	0.481	0.817096	ns	1.33426	0.416036	0.631	0.971979	ns	0.856288	-0.223831	0.0133	0.0391695	*	0.415517	-1.26702	0.0133	0.0437991	*	0.321422	-1.63746	0.243	0.558743	ns	0.500836	-0.997591
88.1135_11.74	POS	88.1135	11.74	4-Aminobutyraldehyde	C02903	0.0232	0.130822	ns	1.36895	0.453065	0.853	0.947333	ns	0.97455	-0.0371924	0.0288	0.938011	ns	1.41234	0.498083	0.243	0.331385	ns	0.911864	-0.133109	0.211	0.350475	ns	1.28089	0.357149	0.243	0.558743	ns	0.88385	-0.178127
1179.7425_10.9	NEG	1179.74	10.9	Ganglioside GM3 (d18:1/18:0)	C04730	0.123	0.409328	ns	0.750332	-0.414399	0.684	0.986954	ns	0.941225	-0.0873877	0.315	0.871977	ns	0.842044	-0.248032	0.78	0.825404	ns	0.94206	-0.0861092	0.0653	0.125253	ns	0.750997	-0.41312	0.278	0.390097	ns	0.839455	-0.252476
240.0849_3.6	NEG	240.085	3.6	5-Methoxyindoleacetate	C05660	0.436	0.816997	ns	0.853962	-0.227756	0.19	0.792534	ns	0.818837	-0.288351	0.143	0.741166	ns	0.711876	-0.490302	0.0435	0.140538	ns	0.635536	-0.653954	0.0947	0.161096	ns	0.662798	-0.593359	0.278	0.390097	ns	0.762385	-0.391408
289.1648_2.81	NEG	289.165	2.81	cis-9-palmitoleic acid	C08362	0.0433	0.215263	ns	1.4639	0.54982	0.063	0.435989	ns	0.811819	-0.30077	0.0892	0.658458	ns	0.77794	-0.362269	0.278	0.409437	ns	0.842802	-0.246734	0.497	0.564688	ns	1.51977	0.603856	0.278	0.390097	ns	1.58596	0.665355
573.4966_9.29	NEG	573.497	9.29	DG(16:1(9Z)/18:1(9Z)/0:0)[iso2]	C00165	1	1	ns	1.1145	0.156399	0.481	0.986954	ns	0.952238	-0.0706062	0.853	0.982927	ns	1.17108	0.227839	0.156	0.297818	ns	1.2784	0.354342	0.0653	0.125253	ns	1.49625	0.581347	0.278	0.390097	ns	1.21664	0.282902
146.0607_0.95	POS	146.061	0.95	Allysine	C04076	0.579	0.712963	ns	0.982814	-0.0250102	0.28	0.732744	ns	0.878077	-0.187581	0.684	0.982775	ns	0.920692	-0.11921	1	1	ns	0.872337	-0.197042	0.968	0.984278	ns	0.97639	-0.0344705	0.278	0.596284	ns	0.931197	-0.102842
184.0749_8.5	POS	184.075	8.5	4-Pyridoxic acid	C00847	0.579	0.712963	ns	1.14336	0.193279	0.393	0.772945	ns	1.30731	0.386602	0.853	0.998763	ns	0.976583	-0.034185	0.022	0.0557255	ns	0.465966	-1.1017	0.022	0.0626493	ns	0.407529	-1.29503	0.278	0.596284	ns	0.545542	-0.874239
233.9845_0.45	POS	233.984	0.45	Salicyluric acid	C07588	0.631	0.754757	ns	0.977744	-0.0324715	0.0433	0.546927	ns	0.821266	-0.284078	0.0753	0.938011	ns	0.849346	-0.235575	0.968	0.974515	ns	0.963896	-0.053051	0.156	0.280248	ns	1.14755	0.198556	0.278	0.596284	ns	1.10961	0.150053
251.1487_4.44	POS	251.149	4.44	Traumatic Acid	C16308	0.0288	0.141608	ns	1.44643	0.532501	0.0892	0.648354	ns	1.26892	0.343597	0.739	0.985102	ns	1.08577	0.11872	0.211	0.299831	ns	0.802495	-0.317437	0.447	0.603217	ns	0.914761	-0.128533	0.278	0.596284	ns	1.06906	0.0963444
255.2313_6.31	POS	255.231	6.31	cis-9-palmitoleic acid	C08362	0.0892	0.236922	ns	1.67983	0.748311	0.853	0.947333	ns	1.05687	0.0797975	0.853	0.998763	ns	1.155	0.207896	0.968	0.974515	ns	0.792885	-0.334817	0.0789	0.167089	ns	1.26024	0.333697	0.278	0.596284	ns	1.15316	0.205598
259.1792_3.59	POS	259.179	3.59	Tetradecanedioic acid	C11002	0.218	0.374128	ns	1.31253	0.392346	0.912	0.973302	ns	0.962392	-0.0553031	0.739	0.985102	ns	0.835557	-0.25919	0.243	0.331385	ns	0.840523	-0.25064	0.72	0.821453	ns	1.14632	0.197009	0.278	0.596284	ns	1.32033	0.400896
343.2871_8.49	POS	343.287	8.49	PGA1	C04685	0.631	0.754757	ns	1.15618	0.209368	0.393	0.772945	ns	1.3226	0.403379	0.971	0.998763	ns	0.985286	-0.0213855	0.0279	0.0662421	ns	0.477736	-1.06571	0.022	0.0626493	ns	0.417624	-1.25972	0.278	0.596284	ns	0.560599	-0.83496
377.2645_8.46	POS	377.264	8.46	Isolithocholic acid	C17658	0.436	0.583386	ns	1.19191	0.253271	0.579	0.850837	ns	1.22745	0.295663	0.912	0.998763	ns	0.958695	-0.0608561	0.0653	0.126851	ns	0.58674	-0.769207	0.035	0.0897744	ns	0.56975	-0.811599	0.278	0.596284	ns	0.72947	-0.45508
379.2461_8.01	POS	379.246	8.01	PGF1&alpha;	C06475	0.353	0.504641	ns	1.20527	0.269359	0.105	0.669081	ns	1.37759	0.462151	0.684	0.982775	ns	1.14051	0.18968	0.0535	0.109386	ns	0.599148	-0.739015	0.0172	0.0530754	ns	0.524202	-0.931806	0.278	0.596284	ns	0.63317	-0.659336
409.1718_4.11	POS	409.172	4.11	TXB2	C05963	0.0052	0.0769708	ns	1.20741	0.271912	0.105	0.669081	ns	1.14149	0.190922	0.218	0.938011	ns	1.08753	0.121054	0.113	0.189803	ns	0.946599	-0.0791742	0.549	0.688856	ns	1.00126	0.00181574	0.278	0.596284	ns	1.05094	0.0716838
428.3705_5.36	POS	428.37	5.36	4,4-Dimethylcholesta-8,14,24-trienol	C11455	0.123	0.276555	ns	1.41119	0.496913	0.853	0.947333	ns	0.969905	-0.044085	0.912	0.998763	ns	0.963718	-0.0533169	0.905	0.924186	ns	0.95218	-0.070694	0.315	0.469198	ns	1.3854	0.470304	0.278	0.596284	ns	1.39429	0.479535
506.3094_4.21	POS	506.309	4.21	Lithocholic acid taurine conjugate	C02592	0.00893	0.0899967	ns	1.3746	0.459017	0.631	0.869691	ns	0.944775	-0.0819571	0.684	0.982775	ns	0.860905	-0.216074	0.00065	0.00414193	**	0.521758	-0.938547	0.0535	0.123918	ns	0.759134	-0.397573	0.278	0.596284	ns	0.83309	-0.263456
703.5743_8.49	POS	703.574	8.49	DG(20:0/20:0/0:0)	C00165	0.739	0.836415	ns	1.11442	0.156294	0.436	0.793794	ns	1.24764	0.319198	0.912	0.998763	ns	0.949186	-0.0752376	0.022	0.0557255	ns	0.459845	-1.12078	0.022	0.0626493	ns	0.410745	-1.28369	0.278	0.596284	ns	0.539895	-0.88925
711.5323_8.21	POS	711.532	8.21	DG(20:0/20:4(5Z,8Z,11Z,14Z)/0:0)[iso2]	C00165	0.529	0.672069	ns	1.2588	0.332048	0.393	0.772945	ns	1.27258	0.347754	0.971	0.998763	ns	1.00237	0.00342001	0.035	0.0785083	ns	0.504386	-0.9874	0.0133	0.0437991	*	0.498925	-1.00311	0.278	0.596284	ns	0.633417	-0.658772
927.6204_5.49	POS	927.62	5.49	undecaprenyl trihydrogen diphosphate	C03543	0.28	0.436033	ns	1.18425	0.243979	0.579	0.850837	ns	0.891127	-0.166298	0.393	0.938011	ns	0.81474	-0.295588	0.00762	0.0263135	*	0.553635	-0.852994	0.113	0.218318	ns	0.735747	-0.442718	0.278	0.596284	ns	0.804728	-0.313428
283.0835_2.3	NEG	283.084	2.3	Xanthosine	C01762	0.28	0.66093	ns	0.832466	-0.264537	0.0355	0.30666	ns	0.596754	-0.744791	0.00893	0.252947	ns	0.389272	-1.36115	0.000411	0.00291045	**	0.264225	-1.92016	0.00299	0.01171	*	0.368591	-1.43991	0.315	0.426774	ns	0.56505	-0.823549
629.5576_10.32	NEG	629.558	10.32	Cholesteryl linoleate	C15441	0.529	0.877823	ns	0.937932	-0.0924447	0.165	0.752697	ns	0.893595	-0.162306	0.631	0.958302	ns	0.968631	-0.0459815	0.113	0.252539	ns	1.10866	0.148811	0.0172	0.0464514	*	1.16366	0.218673	0.315	0.426774	ns	1.07352	0.102348
685.5266_8.03	NEG	685.527	8.03	DG(18:0/20:1(11Z)/0:0)[iso2]	C00165	0.684	0.941369	ns	0.936401	-0.0948011	0.28	0.934356	ns	1.19754	0.260074	0.684	0.967852	ns	1.10229	0.140501	0.243	0.377518	ns	0.81054	-0.303045	0.0133	0.0394146	*	0.633791	-0.65792	0.315	0.426774	ns	0.688559	-0.538347
896.5723_9	NEG	896.572	9	Galabiosylceramide (d18:1/16:0)	C06126	0.631	0.932716	ns	0.921108	-0.118557	0.315	0.968864	ns	0.737005	-0.440254	0.684	0.967852	ns	0.934488	-0.0977525	0.243	0.377518	ns	1.34839	0.431242	0.035	0.0801316	ns	1.68522	0.752939	0.315	0.426774	ns	1.32909	0.410437
110.0729_0.36	POS	110.073	0.36	4-Aminobutyraldehyde	C02903	0.0892	0.236922	ns	1.19836	0.261056	0.393	0.772945	ns	1.03897	0.0551471	0.481	0.947333	ns	0.98065	-0.0281891	0.0133	0.0391695	*	0.758445	-0.398884	0.182	0.315009	ns	0.874799	-0.192976	0.315	0.631778	ns	0.92682	-0.109639
1121.7993_8.46	POS	1121.8	8.46	Ganglioside GA2 (d18:1/20:0)	C06135	0.353	0.504641	ns	1.18368	0.243275	0.912	0.973302	ns	1.02817	0.0400815	0.579	0.963418	ns	0.840555	-0.250585	0.0279	0.0662421	ns	0.683365	-0.549271	0.0535	0.123918	ns	0.78672	-0.346078	0.315	0.631778	ns	0.96232	-0.0554111
173.0017_12.78	POS	173.002	12.78	Terephthalic acid	C06337	0.123	0.276555	ns	1.07036	0.0980902	0.28	0.732744	ns	1.02629	0.0374437	0.579	0.963418	ns	1.04094	0.0578817	0.0947	0.166959	ns	0.922965	-0.115651	0.315	0.469198	ns	0.962591	-0.0550049	0.315	0.631778	ns	0.949051	-0.0754428
196.1509_4.76	POS	196.151	4.76	L-Homocitrulline	C02427	0.315	0.471919	ns	1.06203	0.086818	0.0892	0.648354	ns	1.07763	0.107863	0.684	0.982775	ns	1.03649	0.0517101	0.0789	0.146462	ns	0.923319	-0.115098	0.0789	0.167089	ns	0.909949	-0.136143	0.315	0.631778	ns	0.946064	-0.0799905
218.9618_0.34	POS	218.962	0.34	5-Methylthioribose	C03089	0.063	0.197405	ns	1.16368	0.218695	0.28	0.732744	ns	1.06404	0.0895457	0.28	0.938011	ns	1.02154	0.0307489	0.035	0.0785083	ns	0.874839	-0.192911	0.315	0.469198	ns	0.956766	-0.0637621	0.315	0.631778	ns	0.996564	-0.00496529
224.1714_8.48	POS	224.171	8.48	N-a-Acetylcitrulline	C15532	0.684	0.799312	ns	1.09061	0.125132	0.353	0.770527	ns	1.28268	0.359156	0.912	0.998763	ns	0.933616	-0.0990988	0.0279	0.0662421	ns	0.508689	-0.975144	0.022	0.0626493	ns	0.432518	-1.20917	0.315	0.631778	ns	0.594227	-0.750914
287.237_7.37	POS	287.237	7.37	Hexadecanedioic acid	C19615	0.28	0.436033	ns	1.32179	0.40249	0.0433	0.546927	ns	1.64344	0.716715	0.165	0.938011	ns	1.46177	0.54772	0.549	0.627113	ns	0.831544	-0.266135	0.113	0.218318	ns	0.668797	-0.58036	0.315	0.631778	ns	0.751912	-0.411365
315.254_8.48	POS	315.254	8.48	3a,17a-Dihydroxy-5b-androstane	C07632	0.739	0.836415	ns	1.14643	0.197146	0.436	0.793794	ns	1.29553	0.373547	0.853	0.998763	ns	0.979882	-0.0293196	0.0279	0.0662421	ns	0.487881	-1.0354	0.0172	0.0530754	ns	0.43173	-1.2118	0.315	0.631778	ns	0.570804	-0.808932
322.2629_8.48	POS	322.263	8.48	16a-Hydroxydehydroisoandrosterone	C05139	0.579	0.712963	ns	1.17142	0.228253	0.393	0.772945	ns	1.30902	0.388491	0.912	0.998763	ns	0.97495	-0.0365999	0.022	0.0557255	ns	0.471574	-1.08444	0.0172	0.0530754	ns	0.422001	-1.24468	0.315	0.631778	ns	0.566603	-0.819591
393.2271_6.86	POS	393.227	6.86	TXB2	C05963	0.0524	0.1834	ns	1.24872	0.320452	0.579	0.850837	ns	1.02488	0.0354513	0.353	0.938011	ns	1.06384	0.0892745	0.842	0.872708	ns	1.06867	0.0958181	0.133	0.246245	ns	1.30208	0.380819	0.315	0.631778	ns	1.2544	0.326996
465.3461_8.48	POS	465.346	8.48	4a-Carboxy-4b-methyl-5a-cholesta-8,24-dien-3b-ol	C15808	0.684	0.799312	ns	1.15049	0.202253	0.436	0.793794	ns	1.31833	0.398709	0.853	0.998763	ns	0.985509	-0.0210584	0.0947	0.166959	ns	0.457907	-1.12687	0.0172	0.0530754	ns	0.399612	-1.32333	0.315	0.631778	ns	0.534565	-0.903562
577.3885_4.93	POS	577.389	4.93	3-Hexaprenyl-4-hydroxy-5-methoxybenzoic acid	C05313	0.481	0.627353	ns	1.09528	0.131303	0.143	0.681584	ns	0.821983	-0.28282	0.0524	0.938011	ns	0.712626	-0.488784	0.00567	0.0213432	*	0.583355	-0.777554	0.0653	0.144422	ns	0.777313	-0.363432	0.315	0.631778	ns	0.896597	-0.157468
629.4086_7.89	POS	629.409	7.89	DG(16:1(9Z)/18:2(9Z,12Z)/0:0)[iso2]	C00165	0.19	0.345477	ns	1.19486	0.256844	0.579	0.850837	ns	0.895575	-0.159114	0.481	0.947333	ns	0.803857	-0.314989	0.0021	0.0102723	*	0.603747	-0.727984	0.0947	0.190607	ns	0.80551	-0.312026	0.315	0.631778	ns	0.897416	-0.156151
750.5425_9.01	POS	750.543	9.01	Glucosylceramide (d18:1/18:0)	C01190	0.853	0.921059	ns	1.06852	0.0956193	0.631	0.869691	ns	1.04808	0.0677433	0.579	0.963418	ns	0.845372	-0.242342	0.035	0.0785083	ns	0.480712	-1.05676	0.0133	0.0437991	*	0.49009	-1.02888	0.315	0.631778	ns	0.607605	-0.718795
766.5664_8.87	POS	766.566	8.87	Glucosylceramide (d18:1/18:0)	C01190	0.481	0.627353	ns	1.10849	0.148598	0.631	0.869691	ns	1.08861	0.122486	0.631	0.971979	ns	0.898938	-0.153706	0.0279	0.0662421	ns	0.505941	-0.982958	0.0133	0.0437991	*	0.515182	-0.956846	0.315	0.631778	ns	0.623882	-0.680654
803.6206_10.31	POS	803.621	10.31	Dioleoylphosphatidylcholine	C00157	0.393	0.541661	ns	0.948836	-0.0757695	0.436	0.793794	ns	1.02157	0.0307886	0.739	0.985102	ns	1.03933	0.0556552	0.0789	0.146462	ns	0.611639	-0.709248	0.0653	0.144422	ns	0.568091	-0.815806	0.315	0.631778	ns	0.558383	-0.840672
808.5814_8.73	POS	808.581	8.73	Dioleoylphosphatidylcholine	C00157	0.631	0.754757	ns	1.08658	0.1198	0.529	0.836161	ns	1.1727	0.229836	0.971	0.998763	ns	0.991895	-0.0117406	0.0789	0.146462	ns	0.671636	-0.574249	0.0133	0.0437991	*	0.622314	-0.684285	0.315	0.631778	ns	0.735752	-0.442708
829.682_10.35	POS	829.682	10.35	TG(16:1(9Z)/16:1(9Z)/18:1(9Z))[iso3]	C00422	0.971	0.982407	ns	1.23509	0.30462	0.739	0.908015	ns	1.30631	0.385494	0.631	0.971979	ns	0.705186	-0.503925	0.00567	0.0213432	*	0.317141	-1.6568	0.0172	0.0530754	ns	0.299852	-1.73768	0.315	0.631778	ns	0.555455	-0.848259
832.6708_10.26	POS	832.671	10.26	Glucosylceramide (d18:1/24:1(15Z))	C01190	0.853	0.921059	ns	1.15904	0.212934	0.684	0.890893	ns	1.21517	0.281156	0.631	0.971979	ns	0.895699	-0.158915	0.0279	0.0662421	ns	0.515665	-0.955495	0.00567	0.0245642	*	0.491848	-1.02372	0.315	0.631778	ns	0.667275	-0.583646
94.0456_12.29	POS	94.0456	12.29	4-Aminobutyraldehyde	C02903	0.971	0.982407	ns	0.965157	-0.0511643	0.165	0.681584	ns	0.915712	-0.127035	0.393	0.938011	ns	0.911426	-0.133803	0.0653	0.126851	ns	0.832172	-0.265047	0.315	0.469198	ns	0.877106	-0.189177	0.315	0.631778	ns	0.881231	-0.182409
167.0178_2.65	NEG	167.018	2.65	p-Hydroxymandelic acid	C11527	0.739	0.963707	ns	0.989207	-0.0156554	0.684	0.986954	ns	0.989143	-0.0157486	0.796	0.982927	ns	0.984847	-0.0220285	0.315	0.436485	ns	0.975338	-0.0360264	0.278	0.347643	ns	0.975401	-0.0359332	0.356	0.464746	ns	0.979656	-0.0296533
381.3353_8.15	NEG	381.335	8.15	Campesterol	C01789	0.247	0.613971	ns	1.38592	0.470843	0.393	0.986954	ns	1.04739	0.0667947	0.393	0.904866	ns	1.16554	0.220994	0.0653	0.183685	ns	0.657814	-0.604247	0.133	0.206625	ns	0.870431	-0.200199	0.356	0.464746	ns	0.782196	-0.354398
449.3074_4.18	NEG	449.307	4.18	4,4-Dimethyl-5a-cholesta-8,24-dien-3-b-ol	C05108	0.353	0.751668	ns	1.3447	0.427285	0.529	0.986954	ns	0.95907	-0.0602927	0.579	0.940296	ns	0.662625	-0.593736	0.447	0.545537	ns	0.545081	-0.875458	0.78	0.814786	ns	0.764252	-0.38788	0.356	0.464746	ns	1.10616	0.145563
468.2678_4	NEG	468.268	4	Lithocholic acid glycine conjugate	C15557	1	1	ns	0.9501	-0.0738486	0.853	0.991368	ns	0.965672	-0.0503946	0.631	0.958302	ns	0.898625	-0.154209	0.497	0.586576	ns	1.55127	0.633449	0.497	0.564688	ns	1.52625	0.609995	0.356	0.464746	ns	1.64013	0.71381
844.6167_10.2	NEG	844.617	10.2	Glucosylceramide (d18:1/24:1(15Z))	C01190	0.19	0.534457	ns	0.716176	-0.481613	0.631	0.986954	ns	0.914536	-0.128889	0.315	0.871977	ns	0.824019	-0.27925	0.356	0.466747	ns	0.712875	-0.488279	0.035	0.0801316	ns	0.558255	-0.841003	0.356	0.464746	ns	0.619578	-0.690641
124.0883_8.38	POS	124.088	8.38	5-Aminopentanoic acid	C00431	0.529	0.672069	ns	0.912866	-0.131525	0.579	0.850837	ns	1.03548	0.050298	0.353	0.938011	ns	1.08202	0.113726	0.549	0.627113	ns	1.23244	0.301518	0.0789	0.167089	ns	1.08651	0.119695	0.356	0.669148	ns	1.03977	0.0562669
165.1152_9.8	POS	165.115	9.8	1,5-Anhydrosorbitol	C07326	0.247	0.403202	ns	1.10167	0.139696	1	1	ns	0.956476	-0.0641992	0.631	0.971979	ns	1.02623	0.0373473	0.842	0.872708	ns	1.04024	0.0569162	0.022	0.0626493	ns	1.19815	0.260811	0.356	0.669148	ns	1.11672	0.159265
202.0111_12.8	POS	202.011	12.8	Phosphohydroxypyruvic acid	C03232	0.19	0.345477	ns	1.11004	0.150611	0.579	0.850837	ns	1.02965	0.0421501	0.436	0.938011	ns	1.02219	0.0316623	0.549	0.627113	ns	0.955817	-0.0651944	0.356	0.511503	ns	1.03044	0.0432661	0.356	0.669148	ns	1.03796	0.0537539
202.9975_12.25	POS	202.998	12.25	5-Methylthioribose	C03089	0.123	0.276555	ns	1.10418	0.142974	0.529	0.836161	ns	0.987575	-0.0180382	0.393	0.938011	ns	1.05088	0.0715916	0.0279	0.0662421	ns	0.872358	-0.197007	0.78	0.864234	ns	0.975359	-0.0359952	0.356	0.669148	ns	0.916607	-0.125625
213.0128_11.61	POS	213.013	11.61	Suberic acid	C08278	0.0433	0.164958	ns	1.15885	0.212692	0.247	0.726681	ns	1.06455	0.0902383	0.0524	0.938011	ns	1.11715	0.159819	0.243	0.331385	ns	0.912434	-0.132208	0.968	0.984278	ns	0.993261	-0.00975506	0.356	0.669148	ns	0.946493	-0.0793359
235.1699_4.97	POS	235.17	4.97	Traumatic Acid	C16308	0.28	0.436033	ns	1.1327	0.17976	0.739	0.908015	ns	1.19277	0.254315	0.353	0.938011	ns	1.62232	0.69806	0.243	0.331385	ns	0.857017	-0.222605	0.78	0.864234	ns	0.813853	-0.29716	0.356	0.669148	ns	0.598364	-0.740905
269.1376_3.05	POS	269.138	3.05	Deoxyadenosine	C00559	0.0433	0.164958	ns	1.27639	0.352073	0.123	0.681584	ns	0.807056	-0.309259	0.0185	0.861918	ns	0.704889	-0.504532	0.00065	0.00414193	**	0.520503	-0.942021	0.211	0.350475	ns	0.823198	-0.280689	0.356	0.669148	ns	0.942513	-0.0854163
301.1459_5.36	POS	301.146	5.36	Morphinone	C01735	0.123	0.276555	ns	1.12593	0.171116	0.19	0.692282	ns	1.02449	0.0349074	0.123	0.938011	ns	1.40069	0.486133	0.022	0.0557255	ns	1.2387	0.308829	0.0021	0.012057	*	1.36135	0.445037	0.356	0.669148	ns	0.99572	-0.0061884
361.1755_6.44	POS	361.175	6.44	S-Adenosylmethioninamine	C01137	0.00389	0.0727328	ns	1.45803	0.544023	0.579	0.850837	ns	0.907383	-0.140216	0.684	0.982775	ns	0.88858	-0.170427	0.00299	0.0134882	*	0.56341	-0.827743	0.133	0.246245	ns	0.905317	-0.143505	0.356	0.669148	ns	0.924475	-0.113294
463.282_3.29	POS	463.282	3.29	3a,6b,7a,12a-Tetrahydroxy-5b-cholanoic acid	C01094	0.0052	0.0769708	ns	2.06457	1.04584	0.165	0.681584	ns	0.929051	-0.106171	0.247	0.938011	ns	0.800756	-0.320565	0.0021	0.0102723	*	0.369847	-1.435	0.0947	0.190607	ns	0.821886	-0.28299	0.356	0.669148	ns	0.953566	-0.0685958
505.3164_5.01	POS	505.316	5.01	cholesterol sulfate	C18043	0.165	0.320526	ns	1.16431	0.219471	0.247	0.726681	ns	0.879381	-0.18544	0.218	0.938011	ns	0.800056	-0.321828	0.00414	0.0174568	*	0.604172	-0.72697	0.156	0.280248	ns	0.799927	-0.322059	0.356	0.669148	ns	0.87924	-0.185671
655.4656_6.23	POS	655.466	6.23	PA(16:0/16:0)[rac]	C00416	0.28	0.436033	ns	1.2687	0.343349	0.579	0.850837	ns	0.914048	-0.129658	0.481	0.947333	ns	0.868637	-0.203174	0.0172	0.0472294	*	0.596157	-0.746235	0.278	0.429856	ns	0.827466	-0.273229	0.356	0.669148	ns	0.870724	-0.199712
719.5597_8.37	POS	719.56	8.37	DG(20:0/20:0/0:0)	C00165	0.353	0.504641	ns	1.27366	0.348982	0.393	0.772945	ns	1.24264	0.313408	0.912	0.998763	ns	0.961381	-0.0568198	0.0435	0.0936568	ns	0.472701	-1.081	0.0133	0.0437991	*	0.484502	-1.04543	0.356	0.669148	ns	0.626247	-0.675197
816.669_10.35	POS	816.669	10.35	Glucosylceramide (d18:1/24:1(15Z))	C01190	0.912	0.951157	ns	0.84277	-0.246788	0.971	0.993728	ns	0.880665	-0.183335	0.247	0.938011	ns	0.66844	-0.58113	0.0435	0.0936568	ns	0.334942	-1.57802	0.0435	0.105664	ns	0.320529	-1.64147	0.356	0.669148	ns	0.422295	-1.24368
178.0507_1.67	NEG	178.051	1.67	Phosphoguanidinoacetate	C03166	0.0052	0.0550748	ns	0.444996	-1.16814	0.00209	0.0615411	ns	0.383315	-1.3834	0.000325	0.039585	*	0.299883	-1.73753	0.0435	0.140538	ns	0.406181	-1.29981	0.211	0.282415	ns	0.471542	-1.08454	0.4	0.504348	ns	0.602731	-0.730415
528.3073_5.06	NEG	528.307	5.06	Glycine, N-[(3a,5b,7a)-3-hydroxy-24-oxo-7-(sulfooxy)cholan-24-yl]-	C01324	0.436	0.816997	ns	0.909309	-0.137158	0.19	0.792534	ns	1.14513	0.195511	0.529	0.940296	ns	1.0362	0.0512981	0.842	0.876544	ns	1.00494	0.00710556	0.182	0.253634	ns	0.797987	-0.325563	0.4	0.504348	ns	0.881877	-0.18135
599.5296_9.78	NEG	599.53	9.78	DG(18:1(9Z)/18:2(9Z,12Z)/0:0)[iso2]	C00165	0.796	0.985293	ns	1.08173	0.113346	0.315	0.968864	ns	0.883006	-0.179505	0.739	0.967852	ns	1.08293	0.114946	0.447	0.545537	ns	1.12551	0.170582	0.0653	0.125253	ns	1.37882	0.463433	0.4	0.504348	ns	1.12426	0.168982
897.6354_10.31	NEG	897.635	10.31	Ubisemiquinone	C11378	0.739	0.963707	ns	0.934698	-0.0974283	0.971	0.99552	ns	1.01584	0.0226795	0.796	0.982927	ns	0.933378	-0.0994667	0.549	0.630832	ns	0.916802	-0.125318	0.133	0.206625	ns	0.843567	-0.245426	0.4	0.504348	ns	0.918098	-0.12328
1046.6663_8.35	POS	1046.67	8.35	Trihexosylceramide (d18:1/16:0)	C04737	0.436	0.583386	ns	1.28868	0.365898	0.739	0.908015	ns	1.05589	0.078457	0.393	0.938011	ns	0.607031	-0.720159	0.00567	0.0213432	*	0.373653	-1.42023	0.035	0.0897744	ns	0.456034	-1.13279	0.4	0.700863	ns	0.793239	-0.334172
122.021_12.5	POS	122.021	12.5	5-Aminoimidazole	C05239	0.28	0.436033	ns	1.0368	0.0521339	0.739	0.908015	ns	1.01267	0.0181643	0.853	0.998763	ns	0.978807	-0.0309031	0.4	0.489157	ns	0.96339	-0.0538085	0.72	0.821453	ns	0.986343	-0.019839	0.4	0.700863	ns	1.02047	0.0292285
125.9859_12.29	POS	125.986	12.29	4-Aminobutyraldehyde	C02903	0.165	0.320526	ns	1.08219	0.113958	0.971	0.993728	ns	0.992575	-0.0107526	0.796	0.997017	ns	0.994324	-0.00821252	0.315	0.406738	ns	0.941114	-0.0875592	0.211	0.350475	ns	1.02609	0.0371508	0.4	0.700863	ns	1.02428	0.0346108
130.0425_1.89	POS	130.042	1.89	DL-pipecolic acid	C00408	0.0185	0.120314	ns	0.690576	-0.534128	0.00288	0.240734	ns	0.59316	-0.753507	0.00288	0.327398	ns	0.541645	-0.88458	0.0101	0.0321796	*	0.598602	-0.740331	0.0789	0.167089	ns	0.696912	-0.520952	0.4	0.700863	ns	0.763194	-0.389879
161.0432_12.62	POS	161.043	12.62	3-Oxoadipic acid	C00846	0.0355	0.153563	ns	1.16453	0.219752	0.529	0.836161	ns	1.04079	0.0576733	0.853	0.998763	ns	1.01764	0.0252297	0.182	0.267448	ns	0.926497	-0.110142	0.211	0.350475	ns	1.03666	0.0519368	0.4	0.700863	ns	1.06023	0.0843805
177.0153_11.54	POS	177.015	11.54	Allantoic acid	C00499	0.0288	0.141608	ns	1.17817	0.236552	0.123	0.681584	ns	1.08284	0.114823	0.19	0.938011	ns	1.08954	0.123719	0.0535	0.109386	ns	0.875016	-0.192619	0.4	0.555621	ns	0.952051	-0.0708898	0.4	0.700863	ns	0.946198	-0.079786
200.0015_12.74	POS	200.001	12.74	Indole-3-ethanol	C00955	0.0232	0.130822	ns	1.20184	0.265248	0.631	0.869691	ns	1.02498	0.0355975	0.393	0.938011	ns	1.06618	0.0924537	0.133	0.212232	ns	0.889973	-0.168167	0.278	0.429856	ns	1.04354	0.0614834	0.4	0.700863	ns	1.00321	0.00462725
276.1719_3.63	POS	276.172	3.63	Tetradecanedioic acid	C11002	0.0355	0.153563	ns	1.5335	0.616826	0.631	0.869691	ns	1.12323	0.167658	0.853	0.998763	ns	1.01028	0.0147542	0.278	0.368506	ns	0.805466	-0.312104	1	1	ns	1.09966	0.137063	0.4	0.700863	ns	1.22261	0.289967
344.0991_2.86	POS	344.099	2.86	S-(Hydroxymethyl)glutathione	C14180	0.0147	0.107952	ns	1.41353	0.499307	0.28	0.732744	ns	0.908146	-0.139003	0.063	0.938011	ns	0.780655	-0.357243	0.0435	0.0936568	ns	0.717888	-0.478169	0.78	0.864234	ns	1.1174	0.160141	0.4	0.700863	ns	1.29988	0.378381
373.2733_4.09	POS	373.273	4.09	Tetrahydrocortisol	C05465	0.00684	0.0823698	ns	7.01731	2.81092	0.0147	0.421994	ns	3.21307	1.68395	0.529	0.957591	ns	2.84881	1.51036	0.0947	0.166959	ns	0.223672	-2.16054	0.315	0.469198	ns	0.488498	-1.03358	0.4	0.700863	ns	0.55096	-0.859982
398.3838_9.1	POS	398.384	9.1	Solanidine	C06543	0.971	0.982407	ns	1.03814	0.0540015	0.796	0.923737	ns	1.11017	0.150784	0.353	0.938011	ns	0.840132	-0.251313	0.035	0.0785083	ns	0.676647	-0.563524	0.035	0.0897744	ns	0.632744	-0.660307	0.4	0.700863	ns	0.836125	-0.25821
433.351_8.25	POS	433.351	8.25	Squalene	C00751	0.971	0.982407	ns	0.946407	-0.0794673	0.631	0.869691	ns	1.02407	0.0343076	0.971	0.998763	ns	0.965259	-0.0510124	0.0789	0.146462	ns	0.732947	-0.448219	0.0435	0.105664	ns	0.677365	-0.561994	0.4	0.700863	ns	0.718632	-0.476674
449.3538_8.51	POS	449.354	8.51	4a-Carboxy-4b-methyl-5a-cholesta-8,24-dien-3b-ol	C15808	0.971	0.982407	ns	1.06432	0.0899315	0.393	0.772945	ns	0.994876	-0.00741073	0.853	0.998763	ns	1.06516	0.0910666	0.549	0.627113	ns	0.869548	-0.201663	0.968	0.984278	ns	0.930243	-0.104321	0.4	0.700863	ns	0.868864	-0.202798
481.3287_5.45	POS	481.329	5.45	4a-Carboxy-4b-methyl-5a-cholesta-8,24-dien-3b-ol	C15808	0.631	0.754757	ns	0.973034	-0.0394373	0.796	0.923737	ns	1.02255	0.0321738	0.579	0.963418	ns	0.87374	-0.194724	0.0947	0.166959	ns	0.679778	-0.556865	0.0947	0.190607	ns	0.646859	-0.628476	0.4	0.700863	ns	0.75703	-0.401578
488.6628_0.33	POS	488.663	0.33	Chlordecone alcohol	C02817	0.28	0.436033	ns	1.11531	0.157445	0.105	0.669081	ns	1.14908	0.200474	0.19	0.938011	ns	1.11805	0.160987	0.604	0.675282	ns	0.962149	-0.0556676	0.549	0.688856	ns	0.933877	-0.0986963	0.4	0.700863	ns	0.95979	-0.0592092
575.4963_9.39	POS	575.496	9.39	DG(16:0/16:0/0:0)	C00165	0.393	0.541661	ns	1.16981	0.22628	0.739	0.908015	ns	0.819963	-0.286369	0.28	0.938011	ns	1.43992	0.525985	0.0947	0.166959	ns	1.43794	0.524007	0.00299	0.0155065	*	2.05147	1.03666	0.4	0.700863	ns	1.16821	0.224302
575.5037_12.19	POS	575.504	12.19	DG(16:0/16:0/0:0)	C00165	0.165	0.320526	ns	0.76251	-0.391172	0.684	0.890893	ns	1.06674	0.093202	0.579	0.963418	ns	0.925738	-0.111324	0.278	0.368506	ns	0.536478	-0.89841	0.00762	0.0303731	*	0.383478	-1.38278	0.4	0.700863	ns	0.441885	-1.17826
631.4435_5.53	POS	631.443	5.53	DG(16:1(9Z)/18:1(9Z)/0:0)[iso2]	C00165	0.436	0.583386	ns	1.15747	0.210977	0.28	0.732744	ns	0.873094	-0.195791	0.353	0.938011	ns	0.828055	-0.272201	0.0435	0.0936568	ns	0.637568	-0.64935	0.211	0.350475	ns	0.845232	-0.242581	0.4	0.700863	ns	0.891205	-0.166171
706.5647_8.6	POS	706.565	8.6	Glucosylceramide (d18:1/16:0)	C01190	0.912	0.951157	ns	1.03604	0.0510811	0.165	0.681584	ns	1.50082	0.585747	0.971	0.998763	ns	0.99525	-0.00686852	0.0653	0.126851	ns	0.504656	-0.986627	0.00762	0.0303731	*	0.348373	-1.52129	0.4	0.700863	ns	0.52534	-0.928677
745.483_6.05	POS	745.483	6.05	Octaprenyl diphosphate	C04146	0.165	0.320526	ns	1.18679	0.247059	0.631	0.869691	ns	0.866964	-0.205956	0.353	0.938011	ns	0.808102	-0.307391	0.00762	0.0263135	*	0.614513	-0.702484	0.315	0.469198	ns	0.841206	-0.249469	0.4	0.700863	ns	0.90248	-0.148034
748.5287_8.81	POS	748.529	8.81	Glucosylceramide (d18:1/9Z-18:1)	C01190	0.631	0.754757	ns	1.18984	0.250768	0.796	0.923737	ns	1.06797	0.09487	0.529	0.957591	ns	0.890507	-0.167301	0.0279	0.0662421	ns	0.614431	-0.702678	0.0279	0.0752294	ns	0.684546	-0.54678	0.4	0.700863	ns	0.820964	-0.284609
786.5998_9.36	POS	786.6	9.36	Dioleoylphosphatidylcholine	C00157	0.971	0.982407	ns	1.00303	0.00436235	0.353	0.770527	ns	1.20889	0.273684	0.796	0.997017	ns	0.94081	-0.0880254	0.022	0.0557255	ns	0.5402	-0.888436	0.00414	0.0197083	*	0.448209	-1.15776	0.4	0.700863	ns	0.575925	-0.796048
806.5683_8.63	POS	806.568	8.63	Lactosylceramide (d18:1/12:0)	C01290	0.579	0.712963	ns	1.11664	0.159166	0.481	0.817096	ns	1.20302	0.266661	1	1	ns	0.995045	-0.00716684	0.0653	0.126851	ns	0.7115	-0.491064	0.0435	0.105664	ns	0.660413	-0.598559	0.4	0.700863	ns	0.798447	-0.324731
84.0511_0.38	POS	84.0511	0.38	5-Aminoimidazole	C05239	0.063	0.197405	ns	1.18439	0.24415	0.0753	0.636912	ns	1.08899	0.122984	0.19	0.938011	ns	1.04734	0.0667252	0.133	0.212232	ns	0.855214	-0.225643	0.156	0.280248	ns	0.930142	-0.104477	0.4	0.700863	ns	0.96713	-0.0482182
921.7382_10.46	POS	921.738	10.46	TG(18:0/18:2(9Z,12Z)/18:2(9Z,12Z))[iso3]	C00422	0.912	0.951157	ns	1.062	0.0867882	0.579	0.850837	ns	1.15122	0.203165	0.739	0.985102	ns	1.10382	0.142499	0.0653	0.126851	ns	0.613894	-0.703938	0.0172	0.0530754	ns	0.566318	-0.820314	0.4	0.700863	ns	0.59064	-0.759649
991.8127_11.95	POS	991.813	11.95	Galabiosylceramide (d18:1/24:0)	C06126	0.0147	0.107952	ns	1.17276	0.229903	0.436	0.793794	ns	1.04101	0.0579814	0.123	0.938011	ns	1.10503	0.144086	0.0653	0.126851	ns	0.89447	-0.160895	0.905	0.944203	ns	1.00767	0.0110268	0.4	0.700863	ns	0.949291	-0.0750781
148.98_0.4	NEG	148.98	0.4	p-Hydroxymandelic acid	C11527	0.0433	0.215263	ns	0.852078	-0.230942	0.000487	0.028246	*	0.695385	-0.524116	0.000487	0.042369	*	0.682283	-0.551559	0.0535	0.163316	ns	0.798629	-0.324403	0.72	0.765236	ns	0.978586	-0.0312294	0.447	0.546633	ns	0.997379	-0.00378666
341.1553_3.58	NEG	341.155	3.58	Isomaltose	C05400	0.971	1	ns	0.980801	-0.0279675	0.0147	0.175535	ns	0.786761	-0.346002	0.0524	0.545497	ns	0.701119	-0.512268	0.604	0.673692	ns	0.915661	-0.127114	0.78	0.814786	ns	1.14149	0.19092	0.447	0.546633	ns	1.28093	0.357186
448.3064_4.18	NEG	448.306	4.18	Deoxycholic acid glycine conjugate	C05464	0.436	0.816997	ns	1.37657	0.461075	0.529	0.986954	ns	0.972361	-0.0404361	0.739	0.967852	ns	0.662081	-0.594921	0.661	0.721414	ns	0.516667	-0.952692	0.78	0.814786	ns	0.731444	-0.451181	0.447	0.546633	ns	1.07423	0.103303
571.4978_9.29	NEG	571.498	9.29	DG(16:1(9Z)/18:2(9Z,12Z)/0:0)[iso2]	C00165	0.912	1	ns	1.10756	0.147389	0.28	0.934356	ns	0.893568	-0.16235	0.631	0.958302	ns	1.28658	0.363541	0.156	0.297818	ns	1.35679	0.440202	0.00762	0.0250842	*	1.68172	0.749941	0.447	0.546633	ns	1.16801	0.22405
843.6515_10.35	NEG	843.652	10.35	Ubisemiquinone	C11378	0.529	0.877823	ns	0.998276	-0.00248971	0.529	0.986954	ns	1.03729	0.0528129	0.481	0.937373	ns	0.765669	-0.385207	0.356	0.466747	ns	0.653257	-0.614278	0.00762	0.0250842	*	0.62869	-0.66958	0.447	0.546633	ns	0.851713	-0.231561
101.0637_7.74	POS	101.064	7.74	4-Methylpentanal	C02373	0.0433	0.164958	ns	1.17055	0.227185	0.912	0.973302	ns	0.898801	-0.153927	0.796	0.997017	ns	0.938025	-0.0923012	0.000974	0.00561482	**	0.773989	-0.369614	0.842	0.900965	ns	1.008	0.0114972	0.447	0.733049	ns	0.96585	-0.0501288
1017.8268_11.95	POS	1017.83	11.95	Galabiosylceramide (d18:1/26:1(17Z))	C06126	0.0524	0.1834	ns	1.14459	0.194832	0.529	0.836161	ns	1.05182	0.072893	0.971	0.998763	ns	1.03247	0.0460938	0.243	0.331385	ns	0.938064	-0.092242	0.905	0.944203	ns	1.0208	0.0296973	0.447	0.733049	ns	1.03994	0.0564966
105.0198_0.31	POS	105.02	0.31	DL-a-Hydroxybutyric acid	C05984	0.393	0.541661	ns	1.16983	0.226294	0.853	0.947333	ns	1.05566	0.0781409	0.971	0.998763	ns	0.996962	-0.00438973	0.842	0.872708	ns	0.92595	-0.110993	0.549	0.688856	ns	1.02609	0.0371595	0.447	0.733049	ns	1.0865	0.11969
113.0179_8.31	POS	113.018	8.31	2-Furoic acid	C01546	0.0288	0.141608	ns	1.16063	0.214909	0.579	0.850837	ns	1.03045	0.0432782	0.19	0.938011	ns	1.07571	0.105285	0.0789	0.146462	ns	0.906509	-0.141607	0.604	0.73295	ns	1.02103	0.0300242	0.447	0.733049	ns	0.978075	-0.031983
138.0551_0.35	POS	138.055	0.35	Trigonelline	C01004	0.105	0.255488	ns	0.84586	-0.24151	0.0433	0.546927	ns	0.783322	-0.352323	0.0147	0.788253	ns	0.718891	-0.476156	0.133	0.212232	ns	0.820686	-0.285097	0.133	0.246245	ns	0.886207	-0.174284	0.447	0.733049	ns	0.965635	-0.0504508
192.9889_0.38	POS	192.989	0.38	Isocitrate	C00311	0.481	0.627353	ns	1.0659	0.0920684	0.0892	0.648354	ns	1.15415	0.206835	0.912	0.998763	ns	0.966632	-0.0489606	0.0947	0.166959	ns	0.859191	-0.218949	0.0172	0.0530754	ns	0.79349	-0.333715	0.447	0.733049	ns	0.947423	-0.0779197
200.036_0.32	POS	200.036	0.32	5,6-Dihydroxyindole-2-carboxylic acid	C04185	0.0232	0.130822	ns	1.21859	0.285212	0.247	0.726681	ns	1.0856	0.118486	0.393	0.938011	ns	1.04195	0.0592913	0.0789	0.146462	ns	0.836647	-0.257309	0.315	0.469198	ns	0.939143	-0.0905835	0.447	0.733049	ns	0.978478	-0.0313886
205.0894_0.92	POS	205.089	0.92	Vanillylmandelic acid	C05584	0.912	0.951157	ns	0.998393	-0.00232057	0.0753	0.636912	ns	0.799966	-0.32199	0.28	0.938011	ns	0.818028	-0.289778	0.0947	0.166959	ns	0.786975	-0.34561	0.842	0.900965	ns	0.98218	-0.0259403	0.447	0.733049	ns	0.960494	-0.0581521
245.0857_3.99	POS	245.086	3.99	Pseudouridine	C02067	4.33e-05	0.0102549	*	1.96789	0.976651	0.00288	0.240734	ns	2.14312	1.09972	0.00389	0.38122	ns	2.38015	1.25105	0.0789	0.146462	ns	0.650223	-0.620993	0.4	0.555621	ns	0.597058	-0.744058	0.447	0.733049	ns	0.5376	-0.895396
265.1179_1.89	POS	265.118	1.89	ribosylimidazoleacetic acid	C05131	0.00893	0.0899967	ns	0.613448	-0.704987	0.00209	0.197993	ns	0.511521	-0.967136	0.00389	0.38122	ns	0.435545	-1.19911	0.0133	0.0391695	*	0.492732	-1.02112	0.0789	0.167089	ns	0.590916	-0.758976	0.447	0.733049	ns	0.693994	-0.527005
287.1001_1.89	POS	287.1	1.89	N-Acetyl-L-glutamate 5-phosphate	C04133	0.0147	0.107952	ns	0.586812	-0.76903	0.00389	0.290931	ns	0.490791	-1.02682	0.00288	0.327398	ns	0.420749	-1.24897	0.0133	0.0391695	*	0.499076	-1.00267	0.0653	0.144422	ns	0.596718	-0.744879	0.447	0.733049	ns	0.696053	-0.52273
289.2933_4.1	POS	289.293	4.1	Vaccenic acid	C08367	0.063	0.197405	ns	1.17171	0.228611	0.579	0.850837	ns	1.08596	0.118975	0.436	0.938011	ns	1.08364	0.115887	0.842	0.872708	ns	0.971498	-0.0417175	0.661	0.774984	ns	1.0482	0.0679189	0.447	0.733049	ns	1.05045	0.0710064
311.187_4.21	POS	311.187	4.21	16a-Hydroxydehydroisoandrosterone	C05139	0.0052	0.0769708	ns	1.22158	0.288744	0.0355	0.531005	ns	1.12008	0.163604	0.0753	0.938011	ns	1.12895	0.174978	0.315	0.406738	ns	1.00507	0.00729031	0.4	0.555621	ns	1.09614	0.13243	0.447	0.733049	ns	1.08753	0.121057
327.0987_2.78	POS	327.099	2.78	N-Acetyl-a-neuraminic acid	C19909	0.0355	0.153563	ns	1.23963	0.309906	0.353	0.770527	ns	0.825897	-0.275966	0.165	0.938011	ns	0.808132	-0.307337	0.0435	0.0936568	ns	0.687851	-0.539831	0.315	0.469198	ns	1.03243	0.0460404	0.447	0.733049	ns	1.05512	0.0774119
367.3327_8.27	POS	367.333	8.27	Nervonic acid	C08323	0.631	0.754757	ns	1.13442	0.181951	0.631	0.869691	ns	1.08221	0.113977	0.796	0.997017	ns	1.04012	0.0567558	0.0789	0.146462	ns	0.603862	-0.727708	0.211	0.350475	ns	0.632995	-0.659735	0.447	0.733049	ns	0.658606	-0.602513
457.3511_11.69	POS	457.351	11.69	3a,7a-Dihydroxycoprostanic acid	C04554	0.0288	0.141608	ns	1.15404	0.206692	0.218	0.7105	ns	1.05075	0.0714196	0.19	0.938011	ns	1.06973	0.0972525	0.133	0.212232	ns	0.845709	-0.241766	0.78	0.864234	ns	0.928843	-0.106494	0.447	0.733049	ns	0.912359	-0.132327
464.3143_5.65	POS	464.314	5.65	Lithocholic acid taurine conjugate	C02592	0.00893	0.0899967	ns	1.66226	0.733148	0.393	0.772945	ns	1.06928	0.0966382	0.796	0.997017	ns	0.895691	-0.158927	0.0172	0.0472294	*	0.533011	-0.907764	0.156	0.280248	ns	0.828599	-0.271254	0.447	0.733049	ns	0.989184	-0.0156887
473.3464_11.7	POS	473.346	11.7	cholesterol sulfate	C18043	0.0052	0.0769708	ns	1.15035	0.202075	0.143	0.681584	ns	1.04258	0.0601599	0.0892	0.938011	ns	1.06567	0.0917663	0.0435	0.0936568	ns	0.890723	-0.166952	0.78	0.864234	ns	0.982796	-0.0250364	0.447	0.733049	ns	0.961499	-0.0566428
501.3775_11.7	POS	501.377	11.7	Lithocholic acid taurine conjugate	C02592	0.0355	0.153563	ns	1.14078	0.190018	0.481	0.817096	ns	1.05456	0.0766361	0.165	0.938011	ns	1.07901	0.109711	0.113	0.189803	ns	0.894206	-0.161321	1	1	ns	0.967317	-0.0479397	0.447	0.733049	ns	0.945393	-0.0810143
536.3014_3.76	POS	536.301	3.76	Glycine, N-[(3a,5b,7a)-3-hydroxy-24-oxo-7-(sulfooxy)cholan-24-yl]-	C01324	0.00209	0.0560357	ns	2.09551	1.0673	0.0524	0.572772	ns	1.75185	0.808882	0.315	0.938011	ns	1.4629	0.54883	0.243	0.331385	ns	0.742604	-0.429335	0.905	0.944203	ns	0.888278	-0.170918	0.447	0.733049	ns	1.06373	0.0891349
560.5216_9.36	POS	560.522	9.36	all-trans-Phytofluene	C05414	0.739	0.836415	ns	1.0981	0.135013	0.481	0.817096	ns	0.693587	-0.527852	0.529	0.957591	ns	1.64068	0.714293	0.133	0.212232	ns	1.53024	0.613757	0.00762	0.0303731	*	2.42271	1.27662	0.447	0.733049	ns	1.02419	0.0344766
587.4149_5.58	POS	587.415	5.58	DG(16:1(9Z)/16:1(9Z)/0:0)	C00165	0.0892	0.236922	ns	1.2557	0.328489	0.247	0.726681	ns	0.872663	-0.196504	0.143	0.938011	ns	0.794589	-0.331719	0.00762	0.0263135	*	0.575741	-0.796508	0.182	0.315009	ns	0.828449	-0.271515	0.447	0.733049	ns	0.90985	-0.1363
601.4034_5.63	POS	601.403	5.63	Neoxanthin	C08606	0.0753	0.215946	ns	1.30272	0.381529	0.165	0.681584	ns	0.813463	-0.297851	0.165	0.938011	ns	0.766379	-0.383871	0.00299	0.0134882	*	0.557085	-0.84403	0.356	0.511503	ns	0.892145	-0.16465	0.447	0.733049	ns	0.946956	-0.0786303
602.2819_3.58	POS	602.282	3.58	Bilirubin	C00486	0.631	0.754757	ns	1.31932	0.399796	0.28	0.732744	ns	0.743127	-0.428319	0.0355	0.938011	ns	0.570497	-0.809709	0.278	0.368506	ns	0.656748	-0.606588	0.72	0.821453	ns	1.16597	0.221527	0.447	0.733049	ns	1.51878	0.602917
654.6717_10.43	POS	654.672	10.43	Ceramide (d18:1/24:1(15Z))	C00195	0.0355	0.153563	ns	1.19421	0.256058	0.143	0.681584	ns	1.10737	0.147138	0.0753	0.938011	ns	1.14419	0.19433	0.156	0.238233	ns	0.895187	-0.159739	0.604	0.73295	ns	0.965388	-0.0508194	0.447	0.733049	ns	0.93432	-0.0980117
687.4432_9.52	POS	687.443	9.52	PA(16:0/16:0)[rac]	C00416	0.631	0.754757	ns	1.17995	0.23872	0.393	0.772945	ns	0.838982	-0.253288	0.393	0.938011	ns	1.26705	0.34147	0.243	0.331385	ns	1.27735	0.35315	0.0101	0.0371335	*	1.79646	0.845158	0.447	0.733049	ns	1.18954	0.250401
687.4821_7.93	POS	687.482	7.93	DG(20:4(5Z,8Z,11Z,14Z)/20:4(5Z,8Z,11Z,14Z)/0:0)	C00165	0.123	0.276555	ns	1.29545	0.373453	0.481	0.817096	ns	0.848312	-0.237334	0.0892	0.938011	ns	0.642942	-0.637239	0.0101	0.0321796	*	0.591488	-0.757579	0.661	0.774984	ns	0.903257	-0.146791	0.447	0.733049	ns	1.19178	0.253114
703.4219_9.65	POS	703.422	9.65	DG(20:4(5Z,8Z,11Z,14Z)/20:4(5Z,8Z,11Z,14Z)/0:0)	C00165	0.393	0.541661	ns	1.18755	0.247988	0.481	0.817096	ns	0.933835	-0.0987606	0.315	0.938011	ns	1.31108	0.390753	0.133	0.212232	ns	1.33053	0.411998	0.022	0.0626493	ns	1.69202	0.758746	0.447	0.733049	ns	1.20517	0.269233
301.2128_6.04	NEG	301.213	6.04	Retinyl ester	C02075	0.315	0.700128	ns	1.28403	0.360679	0.0433	0.340254	ns	0.778976	-0.360349	0.165	0.781984	ns	0.752258	-0.410701	0.4	0.505919	ns	0.895382	-0.159425	0.356	0.425106	ns	1.47591	0.561604	0.497	0.587715	ns	1.52833	0.611956
315.1837_2.17	NEG	315.184	2.17	Tetrahydrodeoxycorticosterone	C13713	0.684	0.941369	ns	1.12493	0.16984	0.28	0.934356	ns	0.903489	-0.146421	0.165	0.781984	ns	0.749595	-0.415817	0.0435	0.140538	ns	0.619262	-0.691378	0.156	0.228101	ns	0.771043	-0.375118	0.497	0.587715	ns	0.92934	-0.105721
948.6208_5.28	NEG	948.621	5.28	Trihexosylceramide (d18:1/12:0)	C04737	0.19	0.534457	ns	1.23092	0.299742	0.218	0.859301	ns	1.1728	0.229953	0.579	0.940296	ns	0.8784	-0.187049	0.278	0.409437	ns	1.37573	0.460192	0.447	0.515574	ns	1.44391	0.529982	0.497	0.587715	ns	1.92784	0.946984
1024.6786_8.34	POS	1024.68	8.34	Trihexosylceramide (d18:1/16:0)	C04737	0.579	0.712963	ns	1.13335	0.180592	0.796	0.923737	ns	0.976929	-0.0336741	0.218	0.938011	ns	0.619628	-0.690526	0.00414	0.0174568	*	0.400674	-1.3195	0.00567	0.0245642	*	0.464827	-1.10523	0.497	0.761852	ns	0.732864	-0.448383
1158.8118_11.94	POS	1158.81	11.94	Trihexosylceramide (d18:1/24:0)	C04737	0.143	0.297733	ns	1.07349	0.102311	0.353	0.770527	ns	1.02107	0.030085	0.912	0.998763	ns	0.99464	-0.00775406	0.497	0.581026	ns	0.941643	-0.0867485	0.78	0.864234	ns	0.989984	-0.0145223	0.497	0.761852	ns	1.01629	0.0233168
1167.823_8.5	POS	1167.82	8.5	Trihexosylceramide (d18:1/25:0)	C04737	0.436	0.583386	ns	1.13275	0.179832	0.393	0.772945	ns	1.11212	0.153317	0.971	0.998763	ns	0.916389	-0.125968	0.0435	0.0936568	ns	0.738445	-0.437438	0.0653	0.144422	ns	0.752141	-0.410924	0.497	0.761852	ns	0.912794	-0.131639
168.0041_12.74	POS	168.004	12.74	Taurocyamine	C01959	0.0433	0.164958	ns	1.09599	0.132229	0.739	0.908015	ns	0.983755	-0.0236297	0.579	0.963418	ns	1.02065	0.0294827	0.243	0.331385	ns	0.949624	-0.0745715	0.133	0.246245	ns	1.05796	0.081287	0.497	0.761852	ns	1.01972	0.0281745
175.9632_12.1	POS	175.963	12.1	3-Sulfinoalanine	C00606	0.063	0.197405	ns	1.12591	0.171097	0.796	0.923737	ns	0.982771	-0.0250732	0.481	0.947333	ns	1.03692	0.0523091	0.035	0.0785083	ns	0.874084	-0.194156	0.78	0.864234	ns	1.0014	0.00201449	0.497	0.761852	ns	0.9491	-0.0753678
201.1145_3.24	POS	201.114	3.24	4-Pyridoxic acid	C00847	0.000725	0.0316992	*	1.66169	0.732652	0.739	0.908015	ns	0.94714	-0.0783512	0.315	0.938011	ns	0.785852	-0.34767	2.17e-05	0.000342619	***	0.39853	-1.32724	0.0947	0.190607	ns	0.699193	-0.516237	0.497	0.761852	ns	0.842695	-0.246918
357.2797_8.55	POS	357.28	8.55	PGF1&alpha;	C06475	0.853	0.921059	ns	1.29568	0.373708	0.481	0.817096	ns	1.32385	0.404744	1	1	ns	1.0446	0.0629509	0.211	0.299831	ns	0.706079	-0.502098	0.0172	0.0530754	ns	0.691052	-0.533134	0.497	0.761852	ns	0.875791	-0.191341
421.3087_4.25	POS	421.309	4.25	4a-Methyl zymosterol	C05103	0.218	0.374128	ns	1.23456	0.303992	0.0232	0.474348	ns	1.497	0.582075	0.481	0.947333	ns	1.11429	0.156128	0.905	0.924186	ns	1.04038	0.0571059	0.356	0.511503	ns	0.857984	-0.220977	0.497	0.761852	ns	1.15266	0.20497
501.3205_5.19	POS	501.32	5.19	Lithocholic acid taurine conjugate	C02592	0.063	0.197405	ns	1.25024	0.322203	0.436	0.793794	ns	0.952912	-0.0695854	0.684	0.982775	ns	0.954553	-0.0671034	0.0101	0.0321796	*	0.643587	-0.635794	0.182	0.315009	ns	0.844398	-0.244006	0.497	0.761852	ns	0.842946	-0.246488
665.4278_5.71	POS	665.428	5.71	Fucoxanthin	C08596	0.218	0.374128	ns	1.19738	0.259885	0.247	0.726681	ns	0.876751	-0.189761	0.247	0.938011	ns	0.799596	-0.322657	0.00762	0.0263135	*	0.620021	-0.68961	0.243	0.390835	ns	0.846766	-0.239964	0.497	0.761852	ns	0.928473	-0.107069
671.5351_8.12	POS	671.535	8.12	DG(20:4(5Z,8Z,11Z,14Z)/20:4(5Z,8Z,11Z,14Z)/0:0)	C00165	0.123	0.276555	ns	1.26125	0.334857	0.631	0.869691	ns	0.974033	-0.0379568	0.393	0.938011	ns	0.618812	-0.692428	0.0435	0.0936568	ns	0.617594	-0.69527	0.243	0.390835	ns	0.799707	-0.322457	0.497	0.761852	ns	1.25877	0.332014
682.4789_5.7	POS	682.479	5.7	Glucosylceramide (d18:1/12:0)	C01190	0.0185	0.120314	ns	1.75167	0.80873	0.436	0.793794	ns	0.907034	-0.140772	0.393	0.938011	ns	0.82485	-0.277797	0.00145	0.00768825	**	0.426939	-1.2279	0.211	0.350475	ns	0.824507	-0.278396	0.497	0.761852	ns	0.906657	-0.141371
808.5818_9.46	POS	808.582	9.46	Dioleoylphosphatidylcholine	C00157	0.105	0.255488	ns	1.19683	0.259213	0.0892	0.648354	ns	1.21419	0.279989	0.971	0.998763	ns	0.936968	-0.0939284	0.00567	0.0213432	*	0.760247	-0.39546	0.00762	0.0303731	*	0.749377	-0.416236	0.497	0.761852	ns	0.971093	-0.0423183
154.0616_0.34	NEG	154.062	0.34	2-Oxoarginine	C03771	0.971	1	ns	0.967159	-0.0481747	0.393	0.986954	ns	0.858753	-0.219685	0.353	0.886503	ns	0.791937	-0.336543	0.278	0.409437	ns	0.923245	-0.115214	1	1	ns	1.03979	0.0562961	0.549	0.630832	ns	1.12752	0.173154
391.2848_4.65	NEG	391.285	4.65	3b,7a-Dihydroxy-5b-cholanoic acid	C17660	0.0355	0.193031	ns	3.11519	1.63932	0.0288	0.261779	ns	1.67433	0.743581	0.631	0.958302	ns	0.849327	-0.235607	0.022	0.084	ns	0.147933	-2.75699	0.00299	0.01171	*	0.275238	-1.86125	0.549	0.630832	ns	0.542593	-0.882059
1191.6956_10.72	POS	1191.7	10.72	Ganglioside GM3 (d18:1/16:0)	C04730	0.971	0.982407	ns	1.04054	0.0573296	0.579	0.850837	ns	1.28942	0.366725	0.971	0.998763	ns	1.0726	0.101114	0.113	0.189803	ns	0.649103	-0.623481	0.0947	0.190607	ns	0.523813	-0.932876	0.549	0.791607	ns	0.6297	-0.667264
138.997_12.61	POS	138.997	12.61	Oxaloacetate	C00036	0.393	0.541661	ns	1.05481	0.0769851	0.0355	0.531005	ns	0.933092	-0.0999082	0.796	0.997017	ns	0.986192	-0.020059	0.356	0.448273	ns	0.94256	-0.0853443	0.0279	0.0752294	ns	1.06551	0.0915491	0.549	0.791607	ns	1.00814	0.0116999
148.0886_9.8	POS	148.089	9.8	Glutaconic acid	C02214	0.218	0.374128	ns	1.18361	0.243199	0.853	0.947333	ns	1.02451	0.0349373	0.393	0.938011	ns	1.14108	0.190404	0.78	0.822851	ns	1.05027	0.0707611	0.00567	0.0245642	*	1.21337	0.279023	0.549	0.791607	ns	1.08942	0.123556
167.0598_4.4	POS	167.06	4.4	L-3-Phenyllactic acid	C01479	0.00288	0.0644485	ns	1.23093	0.299753	0.0524	0.572772	ns	1.12603	0.17125	0.0753	0.938011	ns	1.13842	0.187036	0.0133	0.0391695	*	0.877591	-0.18838	0.549	0.688856	ns	0.959346	-0.059877	0.549	0.791607	ns	0.948906	-0.0756635
169.0643_0.34	POS	169.064	0.34	p-Hydroxymandelic acid	C11527	0.529	0.672069	ns	1.08555	0.118422	0.393	0.772945	ns	1.09949	0.136839	0.19	0.938011	ns	1.12078	0.164508	0.78	0.822851	ns	1.00577	0.00829974	0.661	0.774984	ns	0.993012	-0.0101169	0.549	0.791607	ns	0.974149	-0.0377857
187.0987_2.83	POS	187.099	2.83	D-Galactose	C00984	0.000325	0.0192427	*	1.61641	0.692791	0.0892	0.648354	ns	0.864707	-0.209717	0.123	0.938011	ns	0.780983	-0.356637	0.00299	0.0134882	*	0.556071	-0.846659	0.968	0.984278	ns	1.03947	0.0558498	0.549	0.791607	ns	1.15091	0.202769
203.9901_12.24	POS	203.99	12.24	Phosphoguanidinoacetate	C03166	0.063	0.197405	ns	1.12557	0.17066	0.529	0.836161	ns	1.02426	0.0345846	0.739	0.985102	ns	1.03645	0.0516516	0.035	0.0785083	ns	0.894416	-0.160982	0.497	0.64585	ns	0.982884	-0.0249074	0.549	0.791607	ns	0.971325	-0.0419744
218.0007_12.8	POS	218.001	12.8	Salicyluric acid	C07588	0.0355	0.153563	ns	1.16094	0.215295	0.19	0.692282	ns	1.05744	0.0805785	0.218	0.938011	ns	1.06327	0.0885133	0.315	0.406738	ns	0.946482	-0.0793523	0.447	0.603217	ns	1.03912	0.0553637	0.549	0.791607	ns	1.03342	0.0474289
219.0207_12.76	POS	219.021	12.76	Galactonic acid	C00880	0.0355	0.153563	ns	1.13257	0.179599	0.393	0.772945	ns	1.03213	0.0456274	0.247	0.938011	ns	1.05435	0.0763502	0.156	0.238233	ns	0.945078	-0.0814953	0.278	0.429856	ns	1.03704	0.0524764	0.549	0.791607	ns	1.01519	0.0217535
243.0239_12.14	POS	243.024	12.14	Inositol cyclic phosphate	C04299	0.0115	0.100563	ns	1.13785	0.186306	0.739	0.908015	ns	1.01035	0.0148525	0.971	0.998763	ns	1.0092	0.0132168	0.0653	0.126851	ns	0.903128	-0.146998	0.604	0.73295	ns	1.0171	0.0244549	0.549	0.791607	ns	1.01825	0.0260906
243.9549_12	POS	243.955	12	Xanthurenic acid	C02470	0.0288	0.141608	ns	1.1533	0.205767	0.912	0.973302	ns	1.01058	0.0151769	0.529	0.957591	ns	1.05134	0.0722279	0.133	0.212232	ns	0.908637	-0.138224	0.356	0.511503	ns	1.03696	0.0523668	0.549	0.791607	ns	0.996758	-0.00468412
268.0937_3.59	POS	268.094	3.59	Deoxyguanosine	C00330	0.0232	0.130822	ns	1.27644	0.352127	0.739	0.908015	ns	1.04398	0.0621005	0.684	0.982775	ns	0.89906	-0.153511	0.0279	0.0662421	ns	0.790285	-0.339554	1	1	ns	0.966253	-0.0495277	0.549	0.791607	ns	1.12201	0.166083
303.2267_6.03	POS	303.227	6.03	Retinyl ester	C02075	0.0355	0.153563	ns	1.45563	0.541646	0.165	0.681584	ns	0.855195	-0.225675	0.218	0.938011	ns	0.838556	-0.254022	0.0535	0.109386	ns	0.663449	-0.591943	0.549	0.688856	ns	1.12926	0.175378	0.549	0.791607	ns	1.15167	0.203725
342.1082_3.05	POS	342.108	3.05	Aspartylglycosamine	C04540	0.0185	0.120314	ns	1.38969	0.474765	0.0355	0.531005	ns	0.815454	-0.294325	0.0433	0.938011	ns	0.786112	-0.347194	0.000411	0.00284893	**	0.541692	-0.884454	0.4	0.555621	ns	0.923149	-0.115365	0.549	0.791607	ns	0.957606	-0.0624959
361.2089_3.03	POS	361.209	3.03	S-Adenosylmethioninamine	C01137	0.353	0.504641	ns	1.33664	0.418607	0.218	0.7105	ns	0.850347	-0.233877	0.579	0.963418	ns	0.807794	-0.307941	0.0653	0.126851	ns	0.63211	-0.661753	0.604	0.73295	ns	0.993596	-0.00926837	0.549	0.791607	ns	1.04594	0.064796
384.3032_6.02	POS	384.303	6.02	Tetrahydrocortisol	C05465	0.684	0.799312	ns	0.923179	-0.115318	0.00684	0.373832	ns	0.715961	-0.482047	0.0115	0.76007	ns	0.635306	-0.654476	0.4	0.489157	ns	0.885997	-0.174626	0.905	0.944203	ns	1.14243	0.192103	0.549	0.791607	ns	1.28746	0.364532
384.37_8.93	POS	384.37	8.93	Nervonic acid	C08323	0.912	0.951157	ns	1.00191	0.00275624	0.739	0.908015	ns	1.0713	0.0993608	0.436	0.938011	ns	0.792855	-0.334872	0.035	0.0785083	ns	0.676528	-0.563777	0.156	0.280248	ns	0.632711	-0.660382	0.549	0.791607	ns	0.854914	-0.226149
490.3128_5.23	POS	490.313	5.23	Lithocholic acid taurine conjugate	C02592	0.165	0.320526	ns	1.22509	0.292889	0.105	0.669081	ns	0.8148	-0.295482	0.19	0.938011	ns	0.772509	-0.372377	0.0101	0.0321796	*	0.616584	-0.69763	0.356	0.511503	ns	0.927064	-0.109259	0.549	0.791607	ns	0.977817	-0.0323636
625.9304_6.04	POS	625.93	6.04	Adenosine tetraphosphate	C03483	0.165	0.320526	ns	1.21839	0.284975	0.247	0.726681	ns	0.859867	-0.217815	0.353	0.938011	ns	0.810223	-0.303609	0.0133	0.0391695	*	0.620084	-0.689465	0.278	0.429856	ns	0.878628	-0.186675	0.549	0.791607	ns	0.932463	-0.100881
748.6021_9.73	POS	748.602	9.73	Glucosylceramide (d18:1/9Z-18:1)	C01190	0.853	0.921059	ns	1.15028	0.201985	0.353	0.770527	ns	1.52607	0.609822	0.529	0.957591	ns	0.884279	-0.177426	0.022	0.0557255	ns	0.456702	-1.13067	0.0279	0.0752294	ns	0.34424	-1.53851	0.549	0.791607	ns	0.594083	-0.751264
812.6126_9.51	POS	812.613	9.51	Lactosylceramide (d18:1/12:0)	C01290	0.853	0.921059	ns	0.8759	-0.191161	0.971	0.993728	ns	0.929023	-0.106214	0.684	0.982775	ns	0.853066	-0.22927	0.0535	0.109386	ns	0.584785	-0.774022	0.0789	0.167089	ns	0.551346	-0.858969	0.549	0.791607	ns	0.600438	-0.735913
946.5713_10.12	POS	946.571	10.12	3-O-Sulfogalactosylceramide	C06125	0.971	0.982407	ns	1.00154	0.00222342	0.165	0.681584	ns	1.21055	0.275666	0.853	0.998763	ns	0.973281	-0.0390713	0.113	0.189803	ns	0.753033	-0.409215	0.0435	0.105664	ns	0.623017	-0.682658	0.549	0.791607	ns	0.774899	-0.36792
949.6273_5.29	POS	949.627	5.29	undecaprenyl trihydrogen diphosphate	C03543	0.0147	0.107952	ns	1.59636	0.674783	0.0185	0.434521	ns	1.44618	0.532244	0.315	0.938011	ns	1.15432	0.207048	0.4	0.489157	ns	0.953165	-0.0692024	0.243	0.390835	ns	1.05215	0.0733364	0.549	0.791607	ns	1.31817	0.398533
125.0967_3.6	NEG	125.097	3.6	5-Aminoimidazole-4-carboxamide	C04051	1	1	ns	1.04125	0.058322	0.0185	0.199407	ns	0.755584	-0.404337	0.0185	0.381915	ns	0.645688	-0.63109	0.315	0.436485	ns	0.858237	-0.220553	0.968	0.976013	ns	1.18272	0.242106	0.604	0.676169	ns	1.38401	0.468859
134.0618_1.67	NEG	134.062	1.67	FAPy-adenine	C06502	0.00684	0.0640855	ns	0.457689	-1.12756	0.00389	0.0740316	ns	0.415522	-1.267	0.000487	0.042369	*	0.313495	-1.67348	0.0789	0.204469	ns	0.458168	-1.12605	0.182	0.253634	ns	0.504663	-0.986608	0.604	0.676169	ns	0.668905	-0.580126
181.9696_0.34	NEG	181.97	0.34	L-Homocysteic acid	C16511	0.796	0.985293	ns	1.08717	0.12058	0.0147	0.175535	ns	0.745397	-0.42392	0.143	0.741166	ns	0.815438	-0.294354	0.133	0.2755	ns	0.754051	-0.407266	0.72	0.765236	ns	1.09979	0.137233	0.604	0.676169	ns	1.00533	0.00766709
680.5112_0.33	NEG	680.511	0.33	Glucosylceramide (d18:1/16:0)	C01190	0.393	0.78859	ns	0.911461	-0.133747	0.436	0.986954	ns	0.950881	-0.0726626	0.481	0.937373	ns	0.887183	-0.172696	0.72	0.776758	ns	1.05239	0.0736646	0.661	0.712476	ns	1.00876	0.0125805	0.604	0.676169	ns	1.08119	0.112614
89.0241_0.4	NEG	89.0241	0.4	Quinone	C00472	0.0115	0.0940067	ns	0.790882	-0.338465	0.00013	0.0247406	*	0.596929	-0.744368	0.00013	0.02262	*	0.570587	-0.809481	0.356	0.466747	ns	0.926938	-0.109455	0.604	0.665767	ns	1.22812	0.296447	0.604	0.676169	ns	1.28481	0.36156
105.0305_11.64	POS	105.031	11.64	DL-a-Hydroxybutyric acid	C05984	0.0288	0.141608	ns	1.15921	0.213146	0.0524	0.572772	ns	1.10991	0.150446	0.105	0.938011	ns	1.1035	0.142088	0.356	0.448273	ns	0.915201	-0.127839	0.4	0.555621	ns	0.955853	-0.0651386	0.604	0.822111	ns	0.961407	-0.0567805
107.0617_9.82	POS	107.062	9.82	Glyceric acid	C00258	0.315	0.471919	ns	1.18202	0.241251	0.739	0.908015	ns	0.970226	-0.043607	0.218	0.938011	ns	1.10153	0.139514	0.842	0.872708	ns	0.984834	-0.0220479	0.035	0.0897744	ns	1.19981	0.26281	0.604	0.822111	ns	1.05679	0.0796889
112.019_12.25	POS	112.019	12.25	Pyrrole-2-carboxylic acid	C05942	0.105	0.255488	ns	1.07974	0.110684	0.684	0.890893	ns	0.995056	-0.00715024	0.481	0.947333	ns	0.982181	-0.0259398	0.0947	0.166959	ns	0.913616	-0.13034	0.968	0.984278	ns	0.991369	-0.0125061	0.604	0.822111	ns	1.00436	0.00628353
1142.8152_8.5	POS	1142.82	8.5	Trihexosylceramide (d18:1/24:0)	C04737	0.0232	0.130822	ns	1.38611	0.471038	0.0185	0.434521	ns	1.38632	0.471261	0.436	0.938011	ns	1.08587	0.118845	0.113	0.189803	ns	0.749967	-0.415101	0.0947	0.190607	ns	0.749852	-0.415323	0.604	0.822111	ns	0.957333	-0.0629074
164.0316_0.34	POS	164.032	0.34	Pterine	C00715	0.0147	0.107952	ns	1.42598	0.511954	0.315	0.746025	ns	1.05729	0.0803719	1	1	ns	0.954232	-0.0675873	0.156	0.238233	ns	0.818734	-0.288534	0.78	0.864234	ns	1.10424	0.143048	0.604	0.822111	ns	1.22349	0.291007
262.0582_12.12	POS	262.058	12.12	Aminoparathion	C06605	0.0524	0.1834	ns	1.13999	0.189023	0.315	0.746025	ns	1.04155	0.0587358	0.353	0.938011	ns	1.05188	0.07297	0.4	0.489157	ns	0.947527	-0.0777613	0.315	0.469198	ns	1.03708	0.0525264	0.604	0.822111	ns	1.0269	0.0382922
285.1969_5.19	POS	285.197	5.19	11-cis-Retinaldehyde	C02110	0.00389	0.0727328	ns	1.68624	0.753814	0.19	0.692282	ns	1.09236	0.127444	0.684	0.982775	ns	0.916304	-0.126101	0.000974	0.00561482	**	0.512548	-0.964241	0.035	0.0897744	ns	0.791208	-0.337872	0.604	0.822111	ns	0.943225	-0.0843259
287.2377_6.43	POS	287.238	6.43	Hexadecanedioic acid	C19615	0.00389	0.0727328	ns	1.50943	0.594005	0.0892	0.648354	ns	0.811978	-0.300488	0.393	0.938011	ns	0.81391	-0.29706	0.315	0.406738	ns	0.987338	-0.0183843	0.661	0.774984	ns	1.83542	0.876109	0.604	0.822111	ns	1.83106	0.87268
287.2774_8.74	POS	287.277	8.74	N1,N12-Diacetylspermine	C03413	0.19	0.345477	ns	1.16318	0.218073	0.739	0.908015	ns	1.0152	0.0217685	0.393	0.938011	ns	1.10189	0.13998	0.243	0.331385	ns	0.900302	-0.151518	0.72	0.821453	ns	1.03153	0.0447862	0.604	0.822111	ns	0.950379	-0.073425
293.1957_1.97	POS	293.196	1.97	2-Hydroxyestrone	C05298	0.739	0.836415	ns	0.990709	-0.013467	0.796	0.923737	ns	0.990626	-0.0135873	0.218	0.938011	ns	0.919639	-0.12086	0.035	0.0785083	ns	0.874978	-0.192682	0.0133	0.0437991	*	0.875051	-0.192561	0.604	0.822111	ns	0.942596	-0.0852887
357.2795_4.64	POS	357.279	4.64	PGF1&alpha;	C06475	0.0232	0.130822	ns	3.954	1.98331	0.0288	0.505244	ns	2.36885	1.24419	0.481	0.947333	ns	1.13705	0.185299	0.035	0.0785083	ns	0.158604	-2.65649	0.0133	0.0437991	*	0.264737	-1.91737	0.604	0.822111	ns	0.551534	-0.85848
372.1438_3.59	POS	372.144	3.59	S-Adenosylmethioninamine	C01137	0.0288	0.141608	ns	1.44004	0.526107	0.143	0.681584	ns	0.848459	-0.237084	0.393	0.938011	ns	0.874834	-0.192918	0.00567	0.0213432	*	0.599128	-0.739065	0.661	0.774984	ns	1.01686	0.024126	0.604	0.822111	ns	0.986205	-0.0200399
420.3119_8.16	POS	420.312	8.16	Solanidine	C06543	0.0524	0.1834	ns	1.11731	0.160032	0.739	0.908015	ns	0.995035	-0.00718063	0.315	0.938011	ns	1.072	0.100304	0.113	0.189803	ns	0.928654	-0.106787	0.4	0.555621	ns	1.04277	0.060426	0.604	0.822111	ns	0.967908	-0.0470582
562.5294_9.32	POS	562.529	9.32	Phytoene	C03427	0.481	0.627353	ns	1.28166	0.358008	0.579	0.850837	ns	0.807234	-0.308941	0.393	0.938011	ns	1.65543	0.727203	0.211	0.299831	ns	1.35623	0.439604	0.022	0.0626493	ns	2.15331	1.10655	0.604	0.822111	ns	1.05001	0.0704093
667.6911_10.41	POS	667.691	10.41	Ceramide (d18:1/24:0)	C00195	0.0433	0.164958	ns	1.17374	0.231113	0.436	0.793794	ns	1.04178	0.0590533	0.436	0.938011	ns	1.0601	0.0842003	0.243	0.331385	ns	0.917082	-0.124878	0.604	0.73295	ns	1.03324	0.0471817	0.604	0.822111	ns	1.01539	0.0220347
717.54_8.95	POS	717.54	8.95	DG(20:0/20:1(11Z)/0:0)[iso2]	C00165	0.796	0.881618	ns	1.2659	0.340166	0.631	0.869691	ns	1.15676	0.210086	0.853	0.998763	ns	1.05396	0.0758164	0.0653	0.126851	ns	0.544697	-0.876475	0.0535	0.123918	ns	0.596091	-0.746395	0.604	0.822111	ns	0.654232	-0.612125
910.6137_9.55	POS	910.614	9.55	Galabiosylceramide (d18:1/9Z-18:1)	C06126	0.481	0.627353	ns	1.37714	0.461671	0.353	0.770527	ns	0.873552	-0.195034	0.353	0.938011	ns	1.3919	0.477056	0.497	0.581026	ns	1.16293	0.21776	0.0172	0.0530754	ns	1.83333	0.874465	0.604	0.822111	ns	1.15059	0.202376
924.6501_10.4	POS	924.65	10.4	Galabiosylceramide (d18:1/20:0)	C06126	0.796	0.881618	ns	1.07956	0.110446	0.247	0.726681	ns	1.24922	0.321033	0.912	0.998763	ns	1.04432	0.062561	0.211	0.299831	ns	0.920523	-0.119474	0.243	0.390835	ns	0.795503	-0.330061	0.604	0.822111	ns	0.951589	-0.0715891
145.0623_1.88	NEG	145.062	1.88	m-Coumaric acid	C12621	0.0355	0.193031	ns	0.583098	-0.77819	0.0052	0.0892056	ns	0.491003	-1.0262	0.00389	0.169215	ns	0.415174	-1.26821	0.0653	0.183685	ns	0.600291	-0.736266	0.211	0.282415	ns	0.712885	-0.48826	0.661	0.721414	ns	0.843088	-0.246245
146.9811_0.4	NEG	146.981	0.4	Terephthalic acid	C06337	0.0355	0.193031	ns	0.884016	-0.177855	0.00288	0.0615411	ns	0.813871	-0.297128	0.000206	0.0278787	*	0.691037	-0.533165	0.156	0.297818	ns	0.868536	-0.203343	0.278	0.347643	ns	0.943393	-0.0840699	0.661	0.721414	ns	1.11108	0.151967
1026.6843_8.34	POS	1026.68	8.34	Ganglioside GA2 (d18:1/12:0)	C06135	0.105	0.255488	ns	1.31105	0.390723	0.912	0.973302	ns	0.949259	-0.075126	0.165	0.938011	ns	0.687987	-0.539547	0.00299	0.0134882	*	0.518124	-0.948631	0.0535	0.123918	ns	0.715597	-0.482781	0.661	0.853504	ns	0.987354	-0.0183605
1153.8054_11.95	POS	1153.81	11.95	Trihexosylceramide (d18:1/24:0)	C04737	0.143	0.297733	ns	1.11875	0.161887	0.315	0.746025	ns	1.06093	0.0853341	0.529	0.957591	ns	1.06398	0.0894672	0.72	0.774797	ns	0.961364	-0.0568447	0.72	0.821453	ns	1.01375	0.0197083	0.661	0.853504	ns	1.01085	0.0155752
1193.7001_10.73	POS	1193.7	10.73	Ganglioside GA1 (d18:1/12:0)	C06136	0.971	0.982407	ns	0.981242	-0.0273187	0.353	0.770527	ns	1.27509	0.350604	0.796	0.997017	ns	0.977794	-0.0323971	0.182	0.267448	ns	0.715792	-0.482388	0.0947	0.190607	ns	0.550834	-0.860311	0.661	0.853504	ns	0.718316	-0.47731
120.0252_12.58	POS	120.025	12.58	2-Methyl-3-oxopropanoic acid	C00349	0.0355	0.153563	ns	1.08025	0.111365	0.28	0.732744	ns	0.970038	-0.0438871	0.529	0.957591	ns	1.02345	0.0334395	0.156	0.238233	ns	0.927804	-0.108108	0.211	0.350475	ns	1.03322	0.0471443	0.661	0.853504	ns	0.979297	-0.0301823
124.0883_9.73	POS	124.088	9.73	5-Aminopentanoic acid	C00431	0.529	0.672069	ns	1.07851	0.109043	0.481	0.817096	ns	0.908171	-0.138964	0.529	0.957591	ns	1.26211	0.33584	0.211	0.299831	ns	1.25178	0.323982	0.022	0.0626493	ns	1.48657	0.571989	0.661	0.853504	ns	1.06968	0.0971854
140.0696_0.3	POS	140.07	0.3	Indoxyl	C05658	0.247	0.403202	ns	0.879016	-0.186039	0.218	0.7105	ns	0.849935	-0.234576	0.123	0.938011	ns	0.846153	-0.241009	0.604	0.675282	ns	0.90344	-0.1465	0.356	0.511503	ns	0.934351	-0.0979632	0.661	0.853504	ns	0.938527	-0.0915297
161.1296_8.74	POS	161.13	8.74	D-Ala-D-Ala	C00993	0.315	0.471919	ns	1.06203	0.0868253	0.353	0.770527	ns	1.07479	0.104054	0.796	0.997017	ns	0.958352	-0.0613721	0.035	0.0785083	ns	0.878725	-0.186516	0.113	0.218318	ns	0.868294	-0.203745	0.661	0.853504	ns	0.973789	-0.0383189
169.0865_2.81	POS	169.087	2.81	p-Hydroxymandelic acid	C11527	0.000325	0.0192427	*	1.61624	0.692643	0.353	0.770527	ns	0.900787	-0.150742	0.436	0.938011	ns	0.845405	-0.242285	0.00065	0.00414193	**	0.531734	-0.911223	0.661	0.774984	ns	0.954067	-0.0678382	0.661	0.853504	ns	1.01657	0.0237051
187.9853_12.2	POS	187.985	12.2	DL-Methionine sulfoxide	C02989	0.00684	0.0823698	ns	1.18945	0.250298	0.739	0.908015	ns	0.99086	-0.0132471	0.28	0.938011	ns	1.07738	0.107529	0.0653	0.126851	ns	0.870762	-0.19965	0.315	0.469198	ns	1.04528	0.0638952	0.661	0.853504	ns	0.961341	-0.0568805
188.072_0.92	POS	188.072	0.92	4-Hydroxy-4-(3-pyridyl)-butanoic acid	C19579	0.739	0.836415	ns	0.95966	-0.0594042	0.19	0.692282	ns	0.867644	-0.204824	0.436	0.938011	ns	0.876253	-0.19058	0.905	0.924186	ns	0.948263	-0.0766404	0.661	0.774984	ns	1.04883	0.0687796	0.661	0.853504	ns	1.03852	0.0545356
189.0751_0.92	POS	189.075	0.92	Glycyl-L-leucine	C02155	0.853	0.921059	ns	0.990597	-0.0136299	0.165	0.681584	ns	0.852919	-0.229519	0.481	0.947333	ns	0.876459	-0.190241	0.78	0.822851	ns	0.907332	-0.140297	0.661	0.774984	ns	1.05379	0.0755916	0.661	0.853504	ns	1.02549	0.0363138
197.0387_12.57	POS	197.039	12.57	Galactonic acid	C00880	0.0433	0.164958	ns	1.09515	0.131126	0.739	0.908015	ns	1.0109	0.0156443	0.739	0.985102	ns	1.01283	0.0183914	0.0279	0.0662421	ns	0.911035	-0.134422	0.905	0.944203	ns	0.986957	-0.0189402	0.661	0.853504	ns	0.98508	-0.0216873
201.001_12.76	POS	201.001	12.76	Se-Methylselenocysteine	C05689	0.0288	0.141608	ns	1.11028	0.150928	1	1	ns	1.00354	0.00509115	0.529	0.957591	ns	1.02474	0.0352596	0.0947	0.166959	ns	0.935133	-0.0967562	0.278	0.429856	ns	1.03461	0.0490807	0.661	0.853504	ns	1.0132	0.0189123
215.0161_0.46	POS	215.016	0.46	Phosphoguanidinoacetate	C03166	0.123	0.276555	ns	0.573428	-0.802316	0.0015	0.15225	ns	0.287104	-1.80036	0.0232	0.928654	ns	0.343812	-1.54031	0.113	0.189803	ns	0.507164	-0.979477	0.604	0.73295	ns	1.01295	0.0185628	0.661	0.853504	ns	0.845874	-0.241486
229.1446_3.04	POS	229.145	3.04	Traumatic Acid	C16308	0.143	0.297733	ns	1.13781	0.186264	0.739	0.908015	ns	0.907052	-0.140742	0.247	0.938011	ns	0.787641	-0.344391	0.0653	0.126851	ns	0.812782	-0.29906	0.72	0.821453	ns	1.01956	0.0279464	0.661	0.853504	ns	1.17413	0.231595
242.091_2.54	POS	242.091	2.54	1-alkenyl-2-acyl-glycerophosphoethanolamine	C00350	0.0355	0.153563	ns	1.28301	0.359532	0.0524	0.572772	ns	0.801578	-0.319085	0.0753	0.938011	ns	0.763181	-0.389903	0.447	0.53512	ns	0.956627	-0.0639715	0.842	0.900965	ns	1.53118	0.614646	0.661	0.853504	ns	1.60822	0.685463
257.1378_9.72	POS	257.138	9.72	7,8-dihydro-L-Biopterin	C02953	0.436	0.583386	ns	1.1049	0.14392	0.684	0.890893	ns	0.954667	-0.0669303	0.353	0.938011	ns	1.34502	0.427627	0.211	0.299831	ns	1.2331	0.302293	0.022	0.0626493	ns	1.42716	0.513143	0.661	0.853504	ns	1.01297	0.0185861
259.1886_7.73	POS	259.189	7.73	Tetradecanedioic acid	C11002	0.165	0.320526	ns	1.07872	0.109324	0.684	0.890893	ns	0.935101	-0.0968052	0.853	0.998763	ns	0.988197	-0.0171287	0.035	0.0785083	ns	0.886893	-0.173168	0.661	0.774984	ns	1.02311	0.0329615	0.661	0.853504	ns	0.968138	-0.046715
331.1074_3.58	POS	331.107	3.58	2-(Formamido)-N1-(5-phospho-D-ribosyl)acetamidine	C04640	0.529	0.672069	ns	1.07784	0.108145	0.123	0.681584	ns	0.843321	-0.245846	0.0892	0.938011	ns	0.741125	-0.43221	0.0789	0.146462	ns	0.802522	-0.317387	1	1	ns	1.0257	0.0366046	0.661	0.853504	ns	1.16713	0.222969
386.2757_4.98	POS	386.276	4.98	Cortol	C05482	0.165	0.320526	ns	1.2656	0.339825	0.353	0.770527	ns	1.12835	0.17421	0.971	0.998763	ns	0.94023	-0.0889145	0.035	0.0785083	ns	0.732921	-0.44827	0.0789	0.167089	ns	0.822077	-0.282655	0.661	0.853504	ns	0.986554	-0.0195307
395.2458_5.11	POS	395.246	5.11	PGF1&alpha;	C06475	0.19	0.345477	ns	1.15701	0.210403	0.393	0.772945	ns	0.955746	-0.0653007	0.28	0.938011	ns	0.89472	-0.160491	0.0435	0.0936568	ns	0.750994	-0.413127	0.315	0.469198	ns	0.909142	-0.137423	0.661	0.853504	ns	0.971151	-0.0422326
436.2836_5.27	POS	436.284	5.27	Solanidine	C06543	0.00389	0.0727328	ns	1.75533	0.811745	0.0524	0.572772	ns	1.30237	0.381136	0.315	0.938011	ns	1.08178	0.113401	0.497	0.581026	ns	1.3274	0.408607	0.604	0.73295	ns	1.78908	0.839217	0.661	0.853504	ns	2.1539	1.10695
462.3016_5.42	POS	462.302	5.42	Glucosylsphingosine	C03108	0.165	0.320526	ns	1.26832	0.342923	0.315	0.746025	ns	0.918981	-0.121894	0.143	0.938011	ns	0.771349	-0.374545	0.0789	0.146462	ns	0.619917	-0.689854	0.211	0.350475	ns	0.855573	-0.225036	0.661	0.853504	ns	1.01933	0.0276147
528.3154_5.18	POS	528.315	5.18	PC(18:1(9Z)/0:0)[U] / PC(18:1(9Z)/0:0)[rac]	C04230	0.0052	0.0769708	ns	1.67251	0.742013	0.0355	0.531005	ns	1.34511	0.427725	0.218	0.938011	ns	1.12783	0.173554	0.035	0.0785083	ns	0.663473	-0.59189	0.156	0.280248	ns	0.824961	-0.277603	0.661	0.853504	ns	0.98389	-0.0234316
573.4958_8.13	POS	573.496	8.13	DG(16:0/16:1(9Z)/0:0)[iso2]	C00165	0.00893	0.0899967	ns	1.17038	0.226983	0.19	0.692282	ns	1.14468	0.194941	0.0753	0.938011	ns	1.08899	0.122991	0.243	0.331385	ns	0.92064	-0.119291	0.549	0.688856	ns	0.941316	-0.0872495	0.661	0.853504	ns	0.989452	-0.0152991
593.3803_5.58	POS	593.38	5.58	Presqualene diphosphate	C03428	0.436	0.583386	ns	1.11549	0.157674	0.143	0.681584	ns	0.796939	-0.32746	0.143	0.938011	ns	0.767879	-0.381049	0.035	0.0785083	ns	0.634533	-0.656232	0.604	0.73295	ns	0.888166	-0.171099	0.661	0.853504	ns	0.921777	-0.11751
726.5581_8.48	POS	726.558	8.48	Glucosylceramide (d18:1/9Z-18:1)	C01190	0.247	0.403202	ns	1.23292	0.302082	0.353	0.770527	ns	1.22752	0.295748	0.971	0.998763	ns	0.965955	-0.0499724	0.0789	0.146462	ns	0.708495	-0.497171	0.113	0.218318	ns	0.711612	-0.490837	0.661	0.853504	ns	0.904306	-0.145117
204.0859_0.9	NEG	204.086	0.9	lipoamide	C00248	0.0355	0.193031	ns	0.722882	-0.468169	0.105	0.600423	ns	0.780448	-0.357625	0.353	0.886503	ns	0.854743	-0.226438	0.0653	0.183685	ns	1.35473	0.438	0.156	0.228101	ns	1.2548	0.327457	0.72	0.7747	ns	1.14573	0.19627
297.2032_5.23	NEG	297.203	5.23	(20S)-20-hydroxypregn-4-en-3-one	C04042	0.684	0.941369	ns	1.44305	0.529119	0.315	0.968864	ns	0.852874	-0.229595	0.143	0.741166	ns	0.780384	-0.357745	0.0789	0.204469	ns	0.513514	-0.961525	0.497	0.564688	ns	0.868856	-0.202812	0.72	0.7747	ns	0.949565	-0.074662
1175.7001_10.76	POS	1175.7	10.76	Ganglioside GM3 (d18:1/16:0)	C04730	0.971	0.982407	ns	0.982288	-0.0257817	0.529	0.836161	ns	1.20275	0.266331	0.796	0.997017	ns	0.916284	-0.126133	0.447	0.53512	ns	0.924626	-0.113058	0.133	0.246245	ns	0.755147	-0.40517	0.72	0.872225	ns	0.991232	-0.0127058
139.9936_12.22	POS	139.994	12.22	b-Mercaptolactic acid	C05823	0.0355	0.153563	ns	1.1034	0.141956	0.631	0.869691	ns	1.01192	0.0171008	0.853	0.998763	ns	1.00632	0.00909189	0.133	0.212232	ns	0.91715	-0.12477	0.78	0.864234	ns	1.00006	8.55262e-05	0.72	0.872225	ns	1.00563	0.00809445
160.0894_10.94	POS	160.089	10.94	Indoleacetaldehyde	C00637	0.0433	0.164958	ns	1.16441	0.219594	0.579	0.850837	ns	1.05955	0.0834475	0.19	0.938011	ns	1.09559	0.131708	0.356	0.448273	ns	0.925536	-0.111639	0.604	0.73295	ns	1.01713	0.0245081	0.72	0.872225	ns	0.983671	-0.023752
167.0146_12.31	POS	167.015	12.31	Terephthalic acid	C06337	0.0185	0.120314	ns	1.11416	0.155961	0.579	0.850837	ns	1.01695	0.0242518	0.481	0.947333	ns	1.02578	0.0367162	0.156	0.238233	ns	0.926316	-0.110423	0.447	0.603217	ns	1.01486	0.0212864	0.72	0.872225	ns	1.00613	0.00882199
171.1026_3.58	POS	171.103	3.58	m-Coumaric acid	C12621	0.393	0.541661	ns	1.24948	0.321327	0.218	0.7105	ns	0.856827	-0.222925	0.105	0.938011	ns	0.724502	-0.464937	0.0947	0.166959	ns	0.663235	-0.592408	0.72	0.821453	ns	0.967172	-0.048156	0.72	0.872225	ns	1.14382	0.193857
189.111_3.59	POS	189.111	3.59	Homoarginine	C01924	0.436	0.583386	ns	1.27011	0.344951	0.247	0.726681	ns	0.871302	-0.198755	0.123	0.938011	ns	0.739867	-0.434661	0.0947	0.166959	ns	0.65903	-0.601584	0.72	0.821453	ns	0.960676	-0.0578777	0.72	0.872225	ns	1.13134	0.178029
214.0417_12.74	POS	214.042	12.74	4-(2-Aminophenyl)-2,4-dioxobutanoic acid	C01252	0.0115	0.100563	ns	1.15401	0.206659	0.353	0.770527	ns	1.04648	0.0655479	0.19	0.938011	ns	1.07623	0.105991	0.0947	0.166959	ns	0.937676	-0.0928381	0.243	0.390835	ns	1.03403	0.0482727	0.72	0.872225	ns	1.00544	0.00782995
221.12_4.4	POS	221.12	4.4	N-Acetyl-b-glucosaminylamine	C01239	0.0355	0.153563	ns	1.15696	0.210338	0.105	0.669081	ns	1.10841	0.148486	0.218	0.938011	ns	1.10571	0.144969	0.156	0.238233	ns	0.914579	-0.12882	0.497	0.64585	ns	0.954642	-0.0669675	0.72	0.872225	ns	0.956972	-0.0634509
227.9571_11.95	POS	227.957	11.95	Kynurenic acid	C01717	0.0288	0.141608	ns	1.13273	0.179808	0.315	0.746025	ns	1.04283	0.0605094	0.579	0.963418	ns	1.04229	0.059755	0.278	0.368506	ns	0.939421	-0.0901565	0.72	0.821453	ns	1.02041	0.0291419	0.72	0.872225	ns	1.02094	0.0298963
261.1326_11.82	POS	261.133	11.82	Biotin amide	C01893	0.00893	0.0899967	ns	1.17739	0.23559	0.165	0.681584	ns	1.06057	0.0848376	0.247	0.938011	ns	1.06183	0.0865569	0.156	0.238233	ns	0.913961	-0.129795	0.604	0.73295	ns	1.01463	0.0209565	0.72	0.872225	ns	1.01342	0.0192372
293.1797_4.8	POS	293.18	4.8	2-Hydroxyestrone	C05298	0.19	0.345477	ns	1.05997	0.0840284	0.19	0.692282	ns	1.09219	0.127221	0.853	0.998763	ns	1.00823	0.0118198	0.133	0.212232	ns	0.898936	-0.153709	0.0535	0.123918	ns	0.872422	-0.196901	0.72	0.872225	ns	0.945074	-0.0815003
303.167_2.56	POS	303.167	2.56	19-Hydroxyandrost-4-ene-3,17-dione	C05290	0.0892	0.236922	ns	1.51132	0.595808	0.143	0.681584	ns	0.863441	-0.21183	0.393	0.938011	ns	0.863059	-0.21247	0.00762	0.0263135	*	0.53019	-0.91542	0.4	0.555621	ns	0.928014	-0.107782	0.72	0.872225	ns	0.928425	-0.107142
320.0982_2.66	POS	320.098	2.66	2-(Formamido)-N1-(5-phospho-D-ribosyl)acetamidine	C04640	0.00684	0.0823698	ns	1.35893	0.442467	0.631	0.869691	ns	1.12495	0.169863	0.165	0.938011	ns	1.29913	0.377547	0.905	0.924186	ns	1.08162	0.1132	0.315	0.469198	ns	1.30659	0.385803	0.72	0.872225	ns	1.13141	0.17812
325.1958_4.11	POS	325.196	4.11	Galactosylhydroxylysine	C05547	0.684	0.799312	ns	1.10556	0.144781	0.00893	0.384531	ns	0.679157	-0.558184	0.0015	0.224368	ns	0.598876	-0.73967	0.211	0.299831	ns	0.817989	-0.289846	0.968	0.984278	ns	1.33156	0.413119	0.72	0.872225	ns	1.51006	0.594606
431.2803_5.61	POS	431.28	5.61	3a,6b,7a,12a-Tetrahydroxy-5b-cholanoic acid	C01094	0.353	0.504641	ns	1.1306	0.177093	0.218	0.7105	ns	0.856617	-0.223278	0.123	0.938011	ns	0.782866	-0.353163	0.022	0.0557255	ns	0.654491	-0.611555	0.315	0.469198	ns	0.863829	-0.211183	0.72	0.872225	ns	0.945207	-0.0812984
442.2988_5.52	POS	442.299	5.52	3a,6b,7a,12a-Tetrahydroxy-5b-cholanoic acid	C01094	0.28	0.436033	ns	1.14487	0.195184	0.315	0.746025	ns	0.88508	-0.17612	0.393	0.938011	ns	0.827718	-0.272789	0.0435	0.0936568	ns	0.70456	-0.505206	0.4	0.555621	ns	0.911363	-0.133902	0.72	0.872225	ns	0.974523	-0.0372323
484.3306_5.9	POS	484.331	5.9	Lithocholic acid taurine conjugate	C02592	0.0185	0.120314	ns	1.62778	0.702906	0.165	0.681584	ns	1.21876	0.285413	0.971	0.998763	ns	0.969351	-0.0449097	0.211	0.299831	ns	0.859892	-0.217773	0.243	0.390835	ns	1.14848	0.19972	0.72	0.872225	ns	1.44397	0.530043
585.3748_5.38	POS	585.375	5.38	3-Hexaprenyl-4,5-Dihydroxybenzoic acid	C05200	0.105	0.255488	ns	1.26752	0.342007	0.123	0.681584	ns	0.812857	-0.298927	0.19	0.938011	ns	0.777709	-0.362698	0.0435	0.0936568	ns	0.711032	-0.492013	0.72	0.821453	ns	1.10874	0.148921	0.72	0.872225	ns	1.15885	0.212691
607.3932_9.51	POS	607.393	9.51	Neoxanthin	C08606	0.165	0.320526	ns	1.37668	0.461192	0.912	0.973302	ns	0.951258	-0.0720907	0.315	0.938011	ns	1.29932	0.377757	0.905	0.924186	ns	1.0549	0.0771045	0.0279	0.0752294	ns	1.52667	0.610387	0.72	0.872225	ns	1.1177	0.160539
623.5064_8.69	POS	623.506	8.69	DG(18:2(9Z,12Z)/18:2(9Z,12Z)/0:0)	C00165	0.436	0.583386	ns	1.45492	0.540937	0.796	0.923737	ns	0.942609	-0.0852691	0.796	0.997017	ns	0.992286	-0.0111718	0.035	0.0785083	ns	0.459165	-1.12292	0.113	0.218318	ns	0.708721	-0.49671	0.72	0.872225	ns	0.67324	-0.570808
264.1051_1.87	NEG	264.105	1.87	Morphinone	C01735	0.0288	0.171953	ns	0.580812	-0.783857	0.0115	0.149011	ns	0.495902	-1.01187	0.00209	0.12122	ns	0.41557	-1.26684	0.0789	0.204469	ns	0.589075	-0.763477	0.211	0.282415	ns	0.689938	-0.535462	0.78	0.829005	ns	0.823307	-0.280497
432.3097_4.75	NEG	432.31	4.75	Lithocholic acid glycine conjugate	C15557	0.393	0.78859	ns	0.670179	-0.577381	0.631	0.986954	ns	0.480324	-1.05792	0.529	0.940296	ns	0.22949	-2.1235	0.0947	0.22661	ns	0.516327	-0.953643	0.243	0.310897	ns	0.720413	-0.473104	0.78	0.829005	ns	1.50783	0.592475
595.4956_7.86	NEG	595.496	7.86	DG(16:0/18:0/0:0)[iso2]	C00165	0.393	0.78859	ns	0.772119	-0.373105	0.631	0.986954	ns	1.13852	0.187165	0.529	0.940296	ns	0.964636	-0.0519441	0.78	0.825404	ns	1.09026	0.124669	0.905	0.927073	ns	0.739385	-0.435601	0.78	0.829005	ns	0.87267	-0.196492
120.989_11.77	POS	120.989	11.77	3-Methylthiopropionic acid	C08276	0.00684	0.0823698	ns	1.17623	0.234165	0.218	0.7105	ns	1.06958	0.0970434	0.143	0.938011	ns	1.10359	0.142208	0.0947	0.166959	ns	0.903008	-0.14719	1	1	ns	0.993046	-0.0100682	0.78	0.905909	ns	0.962439	-0.0552323
144.9842_9.73	POS	144.984	9.73	b-Mercaptolactic acid	C05823	0.353	0.504641	ns	1.18677	0.247041	0.912	0.973302	ns	0.924032	-0.113986	0.315	0.938011	ns	1.21739	0.283796	0.604	0.675282	ns	1.0852	0.117964	0.022	0.0626493	ns	1.39377	0.47899	0.78	0.905909	ns	1.0579	0.0812091
151.0347_12.24	POS	151.035	12.24	4-Coumaryl alcohol	C02646	0.0355	0.153563	ns	1.09792	0.134777	0.579	0.850837	ns	1.01134	0.016261	0.684	0.982775	ns	1.02336	0.0333115	0.0789	0.146462	ns	0.920569	-0.119403	0.842	0.900965	ns	0.999386	-0.000886401	0.78	0.905909	ns	0.987644	-0.0179369
158.9725_0.28	POS	158.972	0.28	Purine	C15587	0.0433	0.164958	ns	1.17143	0.228274	0.529	0.836161	ns	1.04025	0.0569328	0.481	0.947333	ns	1.04387	0.0619461	0.182	0.267448	ns	0.912139	-0.132674	0.78	0.864234	ns	1.02716	0.0386665	0.78	0.905909	ns	1.0236	0.0336532
178.9922_12.34	POS	178.992	12.34	Pyrophosphate	C00013	0.19	0.345477	ns	1.06824	0.0952379	0.631	0.869691	ns	0.999218	-0.00112876	0.853	0.998763	ns	1.00301	0.00434086	0.156	0.238233	ns	0.928209	-0.107478	0.604	0.73295	ns	0.992328	-0.0111111	0.78	0.905909	ns	0.988573	-0.0165807
184.1167_3.07	POS	184.117	3.07	Normetanephrine	C05589	0.0355	0.153563	ns	1.1434	0.193326	0.218	0.7105	ns	1.04163	0.0588482	0.0524	0.938011	ns	1.09396	0.12956	0.447	0.53512	ns	0.95071	-0.072922	0.156	0.280248	ns	1.04359	0.0615559	0.78	0.905909	ns	0.993674	-0.00915535
198.0286_12.38	POS	198.029	12.38	Phosphoguanidinoacetate	C03166	0.0232	0.130822	ns	1.11831	0.16132	0.739	0.908015	ns	1.00149	0.00215349	0.971	0.998763	ns	1.00451	0.00649095	0.0535	0.109386	ns	0.902009	-0.148786	0.905	0.944203	ns	1.00722	0.0103801	0.78	0.905909	ns	1.0042	0.00604264
207.9603_11.95	POS	207.96	11.95	DL-2-Amino-3-phosphonopropionic acid	C05672	0.0147	0.107952	ns	1.15321	0.205651	0.529	0.836161	ns	1.02516	0.0358451	0.631	0.971979	ns	1.04404	0.0621814	0.113	0.189803	ns	0.925053	-0.112392	0.278	0.429856	ns	1.0406	0.0574143	0.78	0.905909	ns	1.02178	0.0310779
212.0192_3.33	POS	212.019	3.33	Xanthurenic acid	C02470	0.912	0.951157	ns	0.83997	-0.251591	0.739	0.908015	ns	0.874128	-0.194083	0.315	0.938011	ns	0.69408	-0.526827	0.72	0.774797	ns	2.25555	1.17348	1	1	ns	2.16741	1.11597	0.78	0.905909	ns	2.72965	1.44872
221.0782_2.68	POS	221.078	2.68	N-Acetyl-b-glucosaminylamine	C01239	0.28	0.436033	ns	1.12023	0.163798	0.631	0.869691	ns	0.937113	-0.093705	0.529	0.957591	ns	0.88595	-0.174702	0.842	0.872708	ns	1.51763	0.601816	0.968	0.984278	ns	1.81418	0.85932	0.78	0.905909	ns	1.91895	0.940317
244.2638_4.13	POS	244.264	4.13	Myristoleic acid	C08322	0.00684	0.0823698	ns	1.30272	0.381532	0.353	0.770527	ns	1.08146	0.112985	0.143	0.938011	ns	1.09516	0.131141	0.0947	0.166959	ns	0.83784	-0.255253	0.72	0.821453	ns	1.00926	0.0132942	0.78	0.905909	ns	0.996635	-0.00486232
266.9198_12.24	POS	266.92	12.24	2,3-Diphospho-D-Glyceric Acid	C01159	0.00684	0.0823698	ns	1.18641	0.246608	0.0892	0.648354	ns	1.07193	0.100211	0.00389	0.38122	ns	1.12857	0.1745	0.661	0.725594	ns	0.968883	-0.0456063	0.182	0.315009	ns	1.07236	0.100791	0.78	0.905909	ns	1.01854	0.0265009
336.9382_11.97	POS	336.938	11.97	Selenocystine	C05704	0.0052	0.0769708	ns	1.18274	0.242136	0.853	0.947333	ns	1.03141	0.044624	0.481	0.947333	ns	1.05835	0.0818108	0.0279	0.0662421	ns	0.867666	-0.204788	0.842	0.900965	ns	0.994969	-0.00727603	0.78	0.905909	ns	0.969651	-0.0444628
359.2796_4.57	POS	359.28	4.57	PGH2	C00427	0.143	0.297733	ns	1.58929	0.668387	0.165	0.681584	ns	1.26378	0.337746	0.19	0.938011	ns	0.808905	-0.305958	0.0133	0.0391695	*	0.502072	-0.994035	0.035	0.0897744	ns	0.631391	-0.663394	0.78	0.905909	ns	0.986444	-0.0196905
429.2757_4.58	POS	429.276	4.58	7-ketodeoxycholic acid	C04643	0.00013	0.0136837	*	2.47534	1.30763	0.105	0.669081	ns	0.75474	-0.405948	0.684	0.982775	ns	0.857085	-0.22249	0.00299	0.0134882	*	0.391001	-1.35476	0.661	0.774984	ns	1.28238	0.358819	0.78	0.905909	ns	1.12925	0.175361
434.2929_4.03	POS	434.293	4.03	Lithocholic acid glycine conjugate	C15557	0.000487	0.0256306	*	1.85323	0.890042	0.353	0.770527	ns	1.09313	0.128468	0.853	0.998763	ns	0.924374	-0.113452	0.182	0.267448	ns	1.06044	0.0846645	0.604	0.73295	ns	1.79781	0.846239	0.78	0.905909	ns	2.12603	1.08816
446.2864_5.27	POS	446.286	5.27	Leukotriene E4	C05952	0.315	0.471919	ns	1.14155	0.190996	0.143	0.681584	ns	0.833077	-0.263479	0.0892	0.938011	ns	0.742938	-0.428686	0.0279	0.0662421	ns	0.704366	-0.505603	0.604	0.73295	ns	0.965182	-0.0511277	0.78	0.905909	ns	1.08228	0.11408
577.3756_5.85	POS	577.376	5.85	3-Hexaprenyl-4-hydroxy-5-methoxybenzoic acid	C05313	0.143	0.297733	ns	1.21121	0.276453	0.19	0.692282	ns	0.850793	-0.233121	0.28	0.938011	ns	0.805062	-0.312829	0.0172	0.0472294	*	0.662962	-0.593002	0.497	0.64585	ns	0.943812	-0.083429	0.78	0.905909	ns	0.997424	-0.00372099
599.3998_5.78	POS	599.4	5.78	3-Hexaprenyl-4-hydroxy-5-methoxybenzoic acid	C05313	0.063	0.197405	ns	1.33338	0.415086	0.0524	0.572772	ns	0.755971	-0.403597	0.0355	0.938011	ns	0.69931	-0.515996	0.0021	0.0102723	*	0.549329	-0.864257	0.905	0.944203	ns	0.968904	-0.0455742	0.78	0.905909	ns	1.04741	0.0668249
729.4874_8.06	POS	729.487	8.06	Octaprenyl diphosphate	C04146	0.28	0.436033	ns	1.18415	0.243854	0.739	0.908015	ns	0.936754	-0.0942578	0.0355	0.938011	ns	0.646892	-0.628403	0.0021	0.0102723	*	0.556316	-0.846023	0.035	0.0897744	ns	0.70324	-0.507911	0.78	0.905909	ns	1.01835	0.0262343
738.5069_8.47	POS	738.507	8.47	Glucosylceramide (d18:1/16:0)	C01190	0.739	0.836415	ns	1.3104	0.39001	0.631	0.869691	ns	0.871426	-0.19855	0.739	0.985102	ns	0.920549	-0.119433	0.133	0.212232	ns	0.550904	-0.860126	0.113	0.218318	ns	0.828419	-0.271567	0.78	0.905909	ns	0.784213	-0.350683
906.8271_11.95	POS	906.827	11.95	TG(16:0/18:1(9Z)/20:0)[iso6]	C00422	0.0355	0.153563	ns	1.12775	0.173445	0.739	0.908015	ns	1.03006	0.0427243	0.684	0.982775	ns	1.02792	0.0397323	0.243	0.331385	ns	0.914203	-0.129413	0.661	0.774984	ns	1.00091	0.00130777	0.78	0.905909	ns	1.00298	0.00429984
928.5928_9.97	POS	928.593	9.97	Galabiosylceramide (d18:1/18:0)	C06126	0.971	0.982407	ns	1.00347	0.00499701	0.579	0.850837	ns	1.10682	0.146423	0.739	0.985102	ns	0.924471	-0.113299	0.278	0.368506	ns	0.902275	-0.14836	0.211	0.350475	ns	0.818023	-0.289787	0.78	0.905909	ns	0.979377	-0.0300639
222.0327_0.5	NEG	222.033	0.5	1-alkenyl-2-acyl-glycerophosphoethanolamine	C00350	0.28	0.66093	ns	1.12003	0.163541	0.796	0.991368	ns	1.03855	0.0545716	0.481	0.937373	ns	1.01891	0.0270217	0.78	0.825404	ns	0.942897	-0.0848283	0.661	0.712476	ns	1.01687	0.0241416	0.842	0.880306	ns	1.03648	0.0516915
263.1032_1.87	NEG	263.103	1.87	Traumatic Acid	C16308	0.0288	0.171953	ns	0.563185	-0.82832	0.0052	0.0892056	ns	0.476768	-1.06864	0.00288	0.140314	ns	0.391324	-1.35356	0.0789	0.204469	ns	0.586408	-0.770023	0.182	0.253634	ns	0.692697	-0.529703	0.842	0.880306	ns	0.843945	-0.244779
437.283_5.45	NEG	437.283	5.45	27-Hydroxycholesterol	C06340	0.063	0.269242	ns	1.37685	0.46137	0.631	0.986954	ns	0.941046	-0.0876623	0.19	0.803542	ns	0.815378	-0.294458	0.0133	0.057855	ns	0.60435	-0.726545	0.604	0.665767	ns	0.884226	-0.177513	0.842	0.880306	ns	1.02051	0.0292833
482.2937_4.56	NEG	482.294	4.56	Lithocholic acid taurine conjugate	C02592	0.529	0.877823	ns	1.28946	0.366769	0.19	0.792534	ns	0.603245	-0.729185	0.0524	0.545497	ns	0.17889	-2.48286	0.0101	0.0465977	*	0.219003	-2.19097	0.72	0.765236	ns	0.468129	-1.09502	0.842	0.880306	ns	1.57861	0.658652
653.5486_8.76	NEG	653.549	8.76	DG(20:0/20:4(5Z,8Z,11Z,14Z)/0:0)[iso2]	C00165	0.0753	0.309849	ns	0.828413	-0.271578	0.912	0.9918	ns	1.03232	0.0458869	0.436	0.925171	ns	0.910967	-0.13453	0.156	0.297818	ns	1.12999	0.176312	0.182	0.253634	ns	0.906794	-0.141153	0.842	0.880306	ns	1.02759	0.0392634
1097.8104_11.95	POS	1097.81	11.95	Trihexosylceramide (d18:1/20:0)	C04737	0.0185	0.120314	ns	1.19137	0.252623	0.105	0.669081	ns	1.08337	0.115527	0.315	0.938011	ns	1.0676	0.0943732	0.0789	0.146462	ns	0.880988	-0.182805	0.447	0.603217	ns	0.968814	-0.0457087	0.842	0.93184	ns	0.983124	-0.0245553
1127.7922_11.95	POS	1127.79	11.95	Ganglioside GA2 (d18:1/20:0)	C06135	0.0185	0.120314	ns	1.16187	0.216452	0.481	0.817096	ns	1.05153	0.0724872	0.28	0.938011	ns	1.07079	0.0986714	0.0947	0.166959	ns	0.925313	-0.111986	0.661	0.774984	ns	1.02241	0.0319787	0.842	0.93184	ns	1.00402	0.00579443
156.0017_12.74	POS	156.002	12.74	Indoxyl	C05658	0.0185	0.120314	ns	1.22218	0.289455	0.631	0.869691	ns	1.00768	0.0110425	0.481	0.947333	ns	1.04451	0.0628223	0.0535	0.109386	ns	0.859517	-0.218402	0.78	0.864234	ns	1.04247	0.0600108	0.842	0.93184	ns	1.00572	0.00823098
163.0017_11.58	POS	163.002	11.58	1,4-Methylimidazoleacetic acid	C05828	0.0355	0.153563	ns	1.16786	0.223867	0.247	0.726681	ns	1.07485	0.104138	0.0753	0.938011	ns	1.1012	0.13908	0.243	0.331385	ns	0.917432	-0.124326	0.72	0.821453	ns	0.996818	-0.00459771	0.842	0.93184	ns	0.972965	-0.0395395
169.0365_12.26	POS	169.036	12.26	p-Hydroxymandelic acid	C11527	0.0115	0.100563	ns	1.11741	0.160165	0.796	0.923737	ns	1.01216	0.0174401	0.796	0.997017	ns	1.00158	0.00228157	0.00567	0.0213432	*	0.8785	-0.186886	0.72	0.821453	ns	0.969853	-0.0441616	0.842	0.93184	ns	0.980097	-0.029003
179.1235_6.5	POS	179.124	6.5	Pseudooxynicotine	C20361	0.0433	0.164958	ns	1.36003	0.443636	0.529	0.836161	ns	0.909941	-0.136155	0.684	0.982775	ns	0.942495	-0.0854438	0.278	0.368506	ns	0.767597	-0.38158	0.842	0.900965	ns	1.14727	0.198211	0.842	0.93184	ns	1.10765	0.1475
189.0624_11.99	POS	189.062	11.99	Homovanillic acid	C05582	0.063	0.197405	ns	1.12256	0.166792	0.315	0.746025	ns	1.03638	0.0515516	0.739	0.985102	ns	1.02764	0.0393407	0.182	0.267448	ns	0.915795	-0.126903	0.905	0.944203	ns	0.991949	-0.0116626	0.842	0.93184	ns	1.00038	0.000548267
195.0275_12.46	POS	195.028	12.46	Iduronic acid	C06472	0.0355	0.153563	ns	1.12813	0.173932	0.123	0.681584	ns	1.06664	0.0930762	0.912	0.998763	ns	1.02012	0.0287446	0.0789	0.146462	ns	0.90371	-0.146067	0.211	0.350475	ns	0.955805	-0.065212	0.842	0.93184	ns	0.99939	-0.000880354
195.106_4.4	POS	195.106	4.4	Homoarginine	C01924	0.000325	0.0192427	*	1.289	0.366255	0.0355	0.531005	ns	1.12493	0.169836	0.353	0.938011	ns	1.08497	0.117661	0.00299	0.0134882	*	0.815665	-0.293951	0.133	0.246245	ns	0.93463	-0.0975327	0.842	0.93184	ns	0.96905	-0.0453573
216.0019_0.41	POS	216.002	0.41	5,6-Dihydroxyindole-2-carboxylic acid	C04185	0.436	0.583386	ns	1.08564	0.118548	0.105	0.669081	ns	0.884245	-0.177481	0.247	0.938011	ns	0.926119	-0.110731	0.113	0.189803	ns	0.910506	-0.135259	0.497	0.64585	ns	1.11788	0.16077	0.842	0.93184	ns	1.06734	0.0940194
244.0725_0.35	POS	244.072	0.35	Biotin amide	C01893	0.0433	0.164958	ns	1.22599	0.29395	0.436	0.793794	ns	1.06725	0.0939013	0.684	0.982775	ns	0.931791	-0.101922	0.0133	0.0391695	*	0.77438	-0.368886	0.243	0.390835	ns	0.889559	-0.168837	0.842	0.93184	ns	1.01888	0.0269863
258.1836_3.58	POS	258.184	3.58	Homocarnosine	C00884	0.28	0.436033	ns	1.33568	0.41758	0.579	0.850837	ns	0.925087	-0.11234	0.684	0.982775	ns	0.907234	-0.140453	0.315	0.406738	ns	0.80363	-0.315397	0.78	0.864234	ns	1.16032	0.214522	0.842	0.93184	ns	1.18315	0.242635
297.1684_3.58	POS	297.168	3.58	Tetradecanedioic acid	C11002	0.393	0.541661	ns	1.19652	0.258844	0.353	0.770527	ns	0.899288	-0.153145	0.143	0.938011	ns	0.773088	-0.371295	0.0947	0.166959	ns	0.724769	-0.464406	0.842	0.900965	ns	0.964319	-0.0524171	0.842	0.93184	ns	1.12174	0.165732
299.2961_4.71	POS	299.296	4.71	Tuberculostearic acid	C16794	0.247	0.403202	ns	0.82699	-0.274059	0.0288	0.505244	ns	0.749266	-0.416449	0.0232	0.928654	ns	0.729021	-0.455967	0.035	0.0785083	ns	0.884437	-0.177169	0.661	0.774984	ns	0.976182	-0.0347782	0.842	0.93184	ns	1.00329	0.0047394
305.2486_6.44	POS	305.249	6.44	16a-Hydroxydehydroisoandrosterone	C05139	0.00684	0.0823698	ns	1.48807	0.573444	0.165	0.681584	ns	0.835658	-0.259016	0.684	0.982775	ns	0.84866	-0.236742	0.133	0.212232	ns	0.690992	-0.53326	0.497	0.64585	ns	1.23046	0.2992	0.842	0.93184	ns	1.21161	0.276926
313.1359_3.58	POS	313.136	3.58	5-Aminoimidazole ribonucleotide	C03373	0.393	0.541661	ns	1.16493	0.220242	0.393	0.772945	ns	0.873972	-0.19434	0.105	0.938011	ns	0.769019	-0.378909	0.0947	0.166959	ns	0.729866	-0.454296	0.72	0.821453	ns	0.972848	-0.0397136	0.842	0.93184	ns	1.10562	0.144855
369.1638_3.57	POS	369.164	3.57	N-Acetyl-7-O-acetylneuraminic acid	C04016	0.0015	0.0430606	*	1.61337	0.690075	0.0288	0.505244	ns	0.854245	-0.227278	0.0355	0.938011	ns	0.763526	-0.38925	0.000411	0.00284893	**	0.45919	-1.12284	0.497	0.64585	ns	0.867249	-0.205482	0.842	0.93184	ns	0.970291	-0.0435103
416.3802_8.8	POS	416.38	8.8	4a-Methyl zymosterol	C05103	0.143	0.297733	ns	0.752318	-0.410586	0.19	0.692282	ns	0.810886	-0.302428	0.143	0.938011	ns	0.725101	-0.463747	0.356	0.448273	ns	0.926383	-0.11032	0.113	0.218318	ns	0.859472	-0.218478	0.842	0.93184	ns	0.961155	-0.0571588
440.3089_5.46	POS	440.309	5.46	Lithocholic acid glycine conjugate	C15557	0.0433	0.164958	ns	1.39579	0.481081	0.684	0.890893	ns	1.03074	0.043685	0.853	0.998763	ns	0.958766	-0.06075	0.156	0.238233	ns	0.703266	-0.507858	0.905	0.944203	ns	0.952333	-0.0704621	0.842	0.93184	ns	1.02383	0.0339728
443.3356_11.69	POS	443.336	11.69	4a-Carboxy-4b-methyl-5a-cholesta-8,24-dien-3b-ol	C15808	0.0147	0.107952	ns	1.15432	0.207046	0.247	0.726681	ns	1.04708	0.0663751	0.218	0.938011	ns	1.06196	0.0867296	0.133	0.212232	ns	0.912865	-0.131526	0.604	0.73295	ns	1.00636	0.00914516	0.842	0.93184	ns	0.99226	-0.0112094
459.3004_7.9	POS	459.3	7.9	5-b-Cholestane-3a-7-tetraol	C05446	0.00389	0.0727328	ns	1.19819	0.260851	0.247	0.726681	ns	1.08055	0.111761	0.631	0.971979	ns	1.02662	0.0378959	0.0279	0.0662421	ns	0.833721	-0.262363	0.278	0.429856	ns	0.924488	-0.113273	0.842	0.93184	ns	0.973054	-0.0394079
475.3069_5.51	POS	475.307	5.51	5-b-Cholestane-3a-7-tetraol	C05446	0.143	0.297733	ns	1.21645	0.282675	0.28	0.732744	ns	0.877892	-0.187884	0.247	0.938011	ns	0.803998	-0.314735	0.022	0.0557255	ns	0.680844	-0.554605	0.661	0.774984	ns	0.943408	-0.0840455	0.842	0.93184	ns	1.03012	0.0428058
503.3028_5.05	POS	503.303	5.05	Leukotriene D4	C05951	0.0433	0.164958	ns	1.4447	0.530766	0.123	0.681584	ns	1.23706	0.306921	0.353	0.938011	ns	1.03073	0.0436643	0.182	0.267448	ns	0.805187	-0.312604	0.4	0.555621	ns	0.940332	-0.0887577	0.842	0.93184	ns	1.12857	0.174499
571.0707_6.4	POS	571.071	6.4	dTDP-D-glucose	C00842	0.247	0.403202	ns	1.20784	0.272428	0.529	0.836161	ns	0.812745	-0.299125	0.393	0.938011	ns	0.767567	-0.381635	0.0653	0.126851	ns	0.679767	-0.556888	0.72	0.821453	ns	1.01022	0.0146652	0.842	0.93184	ns	1.06968	0.0971747
659.4134_8.04	POS	659.413	8.04	Fucoxanthin	C08596	0.0524	0.1834	ns	1.32252	0.403289	0.912	0.973302	ns	0.933874	-0.0987003	0.353	0.938011	ns	0.74858	-0.417771	0.0133	0.0391695	*	0.63794	-0.648507	0.447	0.603217	ns	0.903428	-0.146518	0.842	0.93184	ns	1.12705	0.172552
660.4119_8.04	POS	660.412	8.04	a-Tetrasaccharide	C06768	0.0433	0.164958	ns	1.294	0.371843	0.684	0.890893	ns	0.891419	-0.165824	0.393	0.938011	ns	0.791837	-0.336725	0.0101	0.0321796	*	0.652333	-0.61632	0.905	0.944203	ns	0.946942	-0.0786527	0.842	0.93184	ns	1.06603	0.0922479
665.4606_9.51	POS	665.461	9.51	Fucoxanthin	C08596	0.393	0.541661	ns	1.27332	0.348595	0.631	0.869691	ns	0.902936	-0.147304	0.436	0.938011	ns	1.24368	0.314613	1	1	ns	1.07326	0.102001	0.0435	0.105664	ns	1.51351	0.5979	0.842	0.93184	ns	1.09884	0.135983
766.5396_9.98	POS	766.54	9.98	Glucosylceramide (d18:1/18:0)	C01190	0.739	0.836415	ns	1.25782	0.330922	1	1	ns	0.958693	-0.0608585	1	1	ns	1.06384	0.0892769	0.604	0.675282	ns	0.761857	-0.392408	1	1	ns	0.999565	-0.000627233	0.842	0.93184	ns	0.900774	-0.150763
867.8262_11.96	POS	867.826	11.96	TG(16:0/16:0/20:1(11Z))[iso3]	C00422	0.0115	0.100563	ns	1.2293	0.297837	0.105	0.669081	ns	1.11495	0.156978	0.0288	0.938011	ns	1.14065	0.189852	0.4	0.489157	ns	0.944347	-0.0826117	0.549	0.688856	ns	1.0412	0.0582472	0.842	0.93184	ns	1.01774	0.0253725
895.8431_11.96	POS	895.843	11.96	TG(16:0/18:1(9Z)/20:0)[iso6]	C00422	0.0355	0.153563	ns	1.17216	0.229175	0.353	0.770527	ns	1.06271	0.0877454	0.315	0.938011	ns	1.078	0.108356	0.156	0.238233	ns	0.90996	-0.136125	0.968	0.984278	ns	1.00368	0.0053041	0.842	0.93184	ns	0.989446	-0.0153069
482.3122_5.92	NEG	482.312	5.92	Lithocholic acid taurine conjugate	C02592	0.0185	0.123131	ns	1.58051	0.660394	0.315	0.968864	ns	1.11706	0.159707	0.353	0.886503	ns	0.839962	-0.251604	0.315	0.436485	ns	1.13705	0.18529	0.278	0.347643	ns	1.60879	0.685976	0.905	0.927073	ns	2.13952	1.09729
589.3344_5.07	NEG	589.334	5.07	D-Urobilinogen	C05791	0.796	0.985293	ns	0.995557	-0.0064243	0.0892	0.545958	ns	1.20414	0.268002	0.393	0.904866	ns	1.05515	0.0774425	0.549	0.630832	ns	1.08046	0.111646	0.549	0.615163	ns	0.893302	-0.16278	0.905	0.927073	ns	1.01944	0.0277794
115.0381_3.25	POS	115.038	3.25	Quinone	C00472	0.00893	0.0899967	ns	1.5408	0.623683	0.529	0.836161	ns	0.91241	-0.132246	0.247	0.938011	ns	0.790353	-0.339432	0.000974	0.00561482	**	0.506524	-0.981297	0.447	0.603217	ns	0.855377	-0.225367	0.905	0.960063	ns	0.987476	-0.0181818
1170.7624_11.94	POS	1170.76	11.94	Ganglioside GM3 (d18:1/16:0)	C04730	0.0433	0.164958	ns	1.12524	0.170238	0.796	0.923737	ns	1.00675	0.00969936	0.436	0.938011	ns	1.02745	0.0390639	0.133	0.212232	ns	0.944338	-0.0826242	0.604	0.73295	ns	1.05549	0.0779145	0.905	0.960063	ns	1.03422	0.0485499
150.035_0.36	POS	150.035	0.36	Oxaloacetate	C00036	0.393	0.541661	ns	1.12027	0.163842	0.143	0.681584	ns	0.845009	-0.242961	0.218	0.938011	ns	0.804895	-0.313127	0.0133	0.0391695	*	0.761901	-0.392324	0.968	0.984278	ns	1.01009	0.0144784	0.905	0.960063	ns	1.06043	0.0846445
157.0583_12.02	POS	157.058	12.02	4-Coumaryl alcohol	C02646	0.0232	0.130822	ns	1.13594	0.183885	0.218	0.7105	ns	1.05034	0.0708599	0.853	0.998763	ns	1.02468	0.0351733	0.182	0.267448	ns	0.907311	-0.140332	0.842	0.900965	ns	0.981251	-0.027306	0.905	0.960063	ns	1.00583	0.00838055
158.9655_11.95	POS	158.965	11.95	Purine	C15587	0.0355	0.153563	ns	1.12421	0.168908	0.353	0.770527	ns	1.03577	0.050706	0.529	0.957591	ns	1.03798	0.053781	0.0947	0.166959	ns	0.920335	-0.119768	0.78	0.864234	ns	0.998915	-0.00156586	0.905	0.960063	ns	0.996788	-0.00464084
165.9887_12.29	POS	165.989	12.29	Dihydroxyfumarate	C00975	0.0753	0.215946	ns	1.09858	0.135644	1	1	ns	0.999485	-0.000743228	0.853	0.998763	ns	1.00072	0.00104551	0.0435	0.0936568	ns	0.902207	-0.14847	0.842	0.900965	ns	0.99166	-0.0120829	0.905	0.960063	ns	0.990431	-0.0138716
171.9951_12.83	POS	171.995	12.83	Indoxyl	C05658	0.0147	0.107952	ns	1.19996	0.262981	0.19	0.692282	ns	1.06117	0.0856524	0.143	0.938011	ns	1.08975	0.124	0.156	0.238233	ns	0.909253	-0.137246	0.447	0.603217	ns	1.02817	0.0400827	0.905	0.960063	ns	1.0012	0.00173502
174.0138_12.77	POS	174.014	12.77	Taurocyamine	C01959	0.0433	0.164958	ns	1.13785	0.186312	0.796	0.923737	ns	1.0232	0.0330895	0.353	0.938011	ns	1.05518	0.0774949	0.0789	0.146462	ns	0.919174	-0.12159	0.447	0.603217	ns	1.02217	0.0316327	0.905	0.960063	ns	0.991186	-0.0127726
178.0496_0.34	POS	178.05	0.34	3-Oxoadipic acid	C00846	0.063	0.197405	ns	1.1884	0.249017	0.123	0.681584	ns	1.09794	0.134801	0.315	0.938011	ns	1.0097	0.0139295	0.0947	0.166959	ns	0.880723	-0.18324	0.447	0.603217	ns	0.953282	-0.0690244	0.905	0.960063	ns	1.03659	0.0518473
190.0055_12.82	POS	190.006	12.82	Kynurenic acid	C01717	0.0147	0.107952	ns	1.18248	0.24182	0.353	0.770527	ns	1.04558	0.0643052	0.105	0.938011	ns	1.09318	0.128526	0.133	0.212232	ns	0.918061	-0.123337	0.315	0.469198	ns	1.03827	0.0541775	0.905	0.960063	ns	0.993063	-0.0100431
199.0061_12.76	POS	199.006	12.76	Isocitrate	C00311	0.0753	0.215946	ns	1.10232	0.140548	0.481	0.817096	ns	1.01579	0.0225961	0.436	0.938011	ns	1.0311	0.0441797	0.113	0.189803	ns	0.923409	-0.114959	0.661	0.774984	ns	1.00208	0.00299256	0.905	0.960063	ns	0.987196	-0.018591
257.1791_3.58	POS	257.179	3.58	7,8-dihydro-L-Biopterin	C02953	0.393	0.541661	ns	1.29619	0.374273	0.28	0.732744	ns	0.859541	-0.218362	0.393	0.938011	ns	0.841304	-0.249302	0.182	0.267448	ns	0.7293	-0.455416	0.842	0.900965	ns	1.09978	0.137219	0.905	0.960063	ns	1.12362	0.168158
267.059_0.36	POS	267.059	0.36	Myoinositol 1-phosphate	C01177	0.0052	0.0769708	ns	1.36164	0.445344	0.247	0.726681	ns	1.12777	0.173468	0.353	0.938011	ns	1.09904	0.136245	0.113	0.189803	ns	0.880808	-0.183101	0.968	0.984278	ns	1.06347	0.088775	0.905	0.960063	ns	1.09126	0.125998
304.2968_4.56	POS	304.297	4.56	Hexadecanedioic acid	C19615	0.0433	0.164958	ns	8.0918	3.01646	0.971	0.993728	ns	0.947156	-0.0783255	0.912	0.998763	ns	1.11533	0.157468	0.113	0.189803	ns	0.213407	-2.22832	0.842	0.900965	ns	1.82319	0.866465	0.905	0.960063	ns	1.54829	0.630672
306.2521_6.44	POS	306.252	6.44	Sphingosine	C00319	0.0115	0.100563	ns	1.45551	0.541526	0.143	0.681584	ns	0.831187	-0.266754	0.436	0.938011	ns	0.833058	-0.263511	0.133	0.212232	ns	0.696225	-0.522375	0.497	0.64585	ns	1.21918	0.285905	0.905	0.960063	ns	1.21644	0.282662
399.3097_11.82	POS	399.31	11.82	3b,7a-Dihydroxy-5b-cholanoic acid	C17660	0.00389	0.0727328	ns	1.18932	0.250132	0.19	0.692282	ns	1.0722	0.100575	0.218	0.938011	ns	1.08374	0.11602	0.0947	0.166959	ns	0.90075	-0.150802	0.842	0.900965	ns	0.999138	-0.00124484	0.905	0.960063	ns	0.988498	-0.0166901
563.3599_5.38	POS	563.36	5.38	3-Hexaprenyl-4,5-Dihydroxybenzoic acid	C05200	0.393	0.541661	ns	1.19025	0.251268	0.165	0.681584	ns	0.826994	-0.274051	0.123	0.938011	ns	0.764226	-0.387929	0.022	0.0557255	ns	0.675515	-0.565941	0.661	0.774984	ns	0.972235	-0.0406231	0.905	0.960063	ns	1.05209	0.0732553
601.5207_9.72	POS	601.521	9.72	DG(16:0/18:1(11Z)/0:0)	C00165	0.796	0.881618	ns	0.892605	-0.163907	0.971	0.993728	ns	1.04644	0.0654858	1	1	ns	1.13958	0.188501	0.447	0.53512	ns	1.25505	0.327741	0.549	0.688856	ns	1.07055	0.0983485	0.905	0.960063	ns	0.983047	-0.024667
607.3867_5.36	POS	607.387	5.36	Neoxanthin	C08606	0.105	0.255488	ns	1.22143	0.288567	0.0524	0.572772	ns	0.792946	-0.334705	0.0892	0.938011	ns	0.75898	-0.397866	0.022	0.0557255	ns	0.668761	-0.580436	0.72	0.821453	ns	1.03014	0.0428357	0.905	0.960063	ns	1.07624	0.105996
615.3967_5.56	POS	615.397	5.56	3-Hexaprenyl-4-hydroxy-5-methoxybenzoic acid	C05313	0.0433	0.164958	ns	1.31451	0.394522	0.28	0.732744	ns	0.895371	-0.159442	0.28	0.938011	ns	0.809552	-0.304804	0.00567	0.0213432	*	0.601479	-0.733414	0.4	0.555621	ns	0.88304	-0.179449	0.905	0.960063	ns	0.976649	-0.034088
666.4645_9.51	POS	666.465	9.51	PA(16:0/16:0)[rac]	C00416	0.393	0.541661	ns	1.24269	0.313462	0.579	0.850837	ns	0.909143	-0.13742	0.353	0.938011	ns	1.25454	0.327158	0.72	0.774797	ns	1.09044	0.124907	0.022	0.0626493	ns	1.49049	0.57579	0.905	0.960063	ns	1.08013	0.111211
303.2325_6.44	NEG	303.233	6.44	16a-Hydroxydehydroisoandrosterone	C05139	0.0115	0.0940067	ns	1.36293	0.446715	0.0433	0.340254	ns	0.752649	-0.409951	0.315	0.871977	ns	0.793956	-0.332869	0.243	0.377518	ns	0.848724	-0.236632	0.842	0.869852	ns	1.53691	0.620033	0.968	0.980885	ns	1.45695	0.542951
407.2798_4.08	NEG	407.28	4.08	3a,6a,7b-Trihydroxy-5b-cholanoic acid	C17727	0.063	0.269242	ns	7.33412	2.87462	0.0753	0.493094	ns	3.61461	1.85384	0.912	0.98827	ns	2.35442	1.23537	0.156	0.297818	ns	0.165781	-2.59265	0.211	0.282415	ns	0.336374	-1.57186	0.968	0.980885	ns	0.516416	-0.953394
522.6748_0.33	NEG	522.675	0.33	Chlordecone alcohol	C02817	0.739	0.963707	ns	1.10561	0.144836	0.796	0.991368	ns	0.983777	-0.0235964	0.684	0.967852	ns	1.00477	0.00687047	0.78	0.825404	ns	0.961044	-0.057326	0.549	0.615163	ns	1.08006	0.111107	0.968	0.980885	ns	1.05749	0.0806399
102.0325_12.34	POS	102.032	12.34	Imidazolone	C06195	0.0753	0.215946	ns	1.07584	0.105469	0.684	0.890893	ns	1.00832	0.0119541	1	1	ns	1.00476	0.00684901	0.182	0.267448	ns	0.924061	-0.11394	0.842	0.900965	ns	0.985942	-0.0204247	0.968	0.985688	ns	0.989437	-0.0153197
111.0212_12.26	POS	111.021	12.26	DL-a-Hydroxybutyric acid	C05984	0.143	0.297733	ns	1.06572	0.091822	0.739	0.908015	ns	0.987302	-0.0184371	0.436	0.938011	ns	0.976344	-0.0345387	0.113	0.189803	ns	0.916894	-0.125172	0.842	0.900965	ns	0.989716	-0.0149134	0.968	0.985688	ns	1.00082	0.00118821
111.0213_8.31	POS	111.021	8.31	DL-a-Hydroxybutyric acid	C05984	0.0288	0.141608	ns	1.14874	0.200046	0.529	0.836161	ns	1.04125	0.0583166	0.28	0.938011	ns	1.07016	0.0978291	0.156	0.238233	ns	0.92521	-0.112146	0.497	0.64585	ns	1.02072	0.0295832	0.968	0.985688	ns	0.993141	-0.00992924
113.0181_12.25	POS	113.018	12.25	2-Furoic acid	C01546	0.0892	0.236922	ns	1.10004	0.137554	0.739	0.908015	ns	0.991056	-0.0129612	0.796	0.997017	ns	0.989114	-0.0157912	0.0947	0.166959	ns	0.890303	-0.167632	0.842	0.900965	ns	0.988206	-0.0171161	0.968	0.985688	ns	0.990146	-0.0142861
1138.8234_11.94	POS	1138.82	11.94	Ganglioside GA2 (d18:1/20:0)	C06135	0.0288	0.141608	ns	1.11658	0.159088	0.393	0.772945	ns	1.02389	0.0340597	0.684	0.982775	ns	1.02694	0.0383457	0.156	0.238233	ns	0.918902	-0.122018	0.78	0.864234	ns	1.00209	0.00301064	0.968	0.985688	ns	0.999116	-0.00127534
1156.7997_11.94	POS	1156.8	11.94	Trihexosylceramide (d18:1/25:0)	C04737	0.00893	0.0899967	ns	1.16505	0.220392	0.0892	0.648354	ns	1.11012	0.150721	0.247	0.938011	ns	1.06796	0.094853	0.182	0.267448	ns	0.933004	-0.100045	0.604	0.73295	ns	0.979166	-0.0303748	0.968	0.985688	ns	1.01783	0.0254935
135.0855_10.37	POS	135.085	10.37	(S)-Ureidoglycolic acid	C00603	0.0288	0.141608	ns	1.12253	0.166759	0.28	0.732744	ns	1.05064	0.071263	0.315	0.938011	ns	1.06307	0.0882428	0.0535	0.109386	ns	0.9235	-0.114816	0.842	0.900965	ns	0.986698	-0.0193201	0.968	0.985688	ns	0.975153	-0.0363
140.9971_12.22	POS	140.997	12.22	Malic acid	C03668	0.0524	0.1834	ns	1.10114	0.139003	0.529	0.836161	ns	1.01479	0.0211792	0.739	0.985102	ns	1.01283	0.0183874	0.182	0.267448	ns	0.919327	-0.121349	1	1	ns	0.997559	-0.00352535	0.968	0.985688	ns	0.999492	-0.000733563
159.0931_0.95	POS	159.093	0.95	L-Arabitol	C00532	0.481	0.627353	ns	0.943026	-0.0846299	0.165	0.681584	ns	0.826125	-0.275567	0.481	0.947333	ns	0.862841	-0.212833	0.78	0.822851	ns	0.995118	-0.00706016	0.4	0.555621	ns	1.13593	0.183877	0.968	0.985688	ns	1.0876	0.121143
190.1157_3.59	POS	190.116	3.59	L-Homocitrulline	C02427	0.529	0.672069	ns	1.20095	0.264182	0.143	0.681584	ns	0.827522	-0.273131	0.19	0.938011	ns	0.755776	-0.40397	0.0947	0.166959	ns	0.680308	-0.555741	0.968	0.984278	ns	0.987308	-0.0184279	0.968	0.985688	ns	1.08103	0.112411
196.0086_12.38	POS	196.009	12.38	Kynurenic acid	C01717	0.0355	0.153563	ns	1.12263	0.166881	0.912	0.973302	ns	1.00591	0.00849555	0.529	0.957591	ns	1.03666	0.0519443	0.211	0.299831	ns	0.911157	-0.134229	0.4	0.555621	ns	1.01689	0.024157	0.968	0.985688	ns	0.986717	-0.0192917
216.925_12.01	POS	216.925	12.01	Pyrophosphate	C00013	0.0232	0.130822	ns	1.22461	0.292317	0.143	0.681584	ns	1.12564	0.170742	0.0288	0.938011	ns	1.16658	0.222289	0.4	0.489157	ns	0.938469	-0.0916196	0.842	0.900965	ns	1.02098	0.0299553	0.968	0.985688	ns	0.985145	-0.0215915
226.1741_3.48	POS	226.174	3.48	N1-Acetylspermidine	C00612	0.165	0.320526	ns	1.33491	0.416741	0.28	0.732744	ns	0.923931	-0.114143	0.529	0.957591	ns	0.908691	-0.138139	0.0789	0.146462	ns	0.69622	-0.522384	0.661	0.774984	ns	1.00591	0.00849999	0.968	0.985688	ns	1.02278	0.0324961
237.116_4.21	POS	237.116	4.21	Methyl bisnorbiotinyl ketone	C20387	0.00105	0.035525	*	1.25598	0.328819	0.0288	0.505244	ns	1.10708	0.14676	0.063	0.938011	ns	1.15291	0.205279	0.0535	0.109386	ns	0.901144	-0.15017	0.842	0.900965	ns	1.02235	0.0318889	0.968	0.985688	ns	0.981711	-0.0266297
255.1239_4.21	POS	255.124	4.21	Biopterin	C06313	0.0052	0.0769708	ns	1.19927	0.262154	0.0115	0.403494	ns	1.11119	0.152102	0.0753	0.938011	ns	1.119	0.162204	0.156	0.238233	ns	0.92281	-0.115894	0.842	0.900965	ns	0.995959	-0.00584216	0.968	0.985688	ns	0.989009	-0.0159441
260.0365_12.13	POS	260.036	12.13	Glucosamine 6-sulfate	C04132	0.00684	0.0823698	ns	1.20691	0.271321	0.0433	0.546927	ns	1.11769	0.160523	0.481	0.947333	ns	1.04952	0.0697312	0.022	0.0557255	ns	0.856456	-0.223549	0.156	0.280248	ns	0.924823	-0.112751	0.968	0.985688	ns	0.984895	-0.0219587
261.2186_6.08	POS	261.219	6.08	cis-9-palmitoleic acid	C08362	0.0753	0.215946	ns	1.46997	0.555783	0.436	0.793794	ns	0.820387	-0.285624	0.529	0.957591	ns	0.936586	-0.0945164	0.0279	0.0662421	ns	0.611095	-0.710532	0.356	0.511503	ns	1.09496	0.130874	0.968	0.985688	ns	0.959109	-0.0602333
450.302_5.01	POS	450.302	5.01	Deoxycholic acid glycine conjugate	C05464	0.123	0.276555	ns	1.21896	0.285647	0.579	0.850837	ns	0.887448	-0.172265	0.123	0.938011	ns	0.771391	-0.374466	0.0133	0.0391695	*	0.695498	-0.523882	0.72	0.821453	ns	0.955303	-0.0659692	0.968	0.985688	ns	1.09903	0.136232
681.4492_8.04	POS	681.449	8.04	Fucoxanthin	C08596	0.247	0.403202	ns	1.17827	0.236672	1	1	ns	0.923841	-0.114283	0.247	0.938011	ns	0.744836	-0.425005	0.035	0.0785083	ns	0.711203	-0.491666	0.182	0.315009	ns	0.907072	-0.140711	0.968	0.985688	ns	1.12507	0.170011
682.4489_8.07	POS	682.449	8.07	Glucosylceramide (d18:1/12:0)	C01190	0.105	0.255488	ns	1.26214	0.335872	0.631	0.869691	ns	0.870089	-0.200765	0.19	0.938011	ns	0.684255	-0.547394	0.0101	0.0321796	*	0.591057	-0.758631	0.211	0.350475	ns	0.857379	-0.221995	0.968	0.985688	ns	1.09023	0.124634
908.8381_11.95	POS	908.838	11.95	TG(16:0/18:0/20:0)[iso6]	C00422	0.00389	0.0727328	ns	1.17947	0.238143	0.481	0.817096	ns	1.05469	0.0768133	0.579	0.963418	ns	1.0835	0.115695	0.0789	0.146462	ns	0.898113	-0.155032	1	1	ns	1.00437	0.00629773	0.968	0.985688	ns	0.977668	-0.0325836
371.2115_6.44	NEG	371.212	6.44	PGA1	C04685	0.0433	0.215263	ns	1.24399	0.314971	0.0232	0.23162	ns	0.765029	-0.386414	0.353	0.886503	ns	0.859898	-0.217762	0.356	0.466747	ns	0.901342	-0.149853	0.78	0.814786	ns	1.46564	0.551532	1	1	ns	1.30394	0.38288
112.0191_8.32	POS	112.019	8.32	Pyrrole-2-carboxylic acid	C05942	0.0232	0.130822	ns	1.152	0.204135	0.393	0.772945	ns	1.04711	0.0664169	0.247	0.938011	ns	1.06427	0.0898607	0.211	0.299831	ns	0.922081	-0.117035	0.604	0.73295	ns	1.01444	0.0206832	1	1	ns	0.998088	-0.00276059
180.0066_12.34	POS	180.007	12.34	xanthopterin	C03975	0.0147	0.107952	ns	1.1315	0.178237	0.353	0.770527	ns	1.02913	0.0414239	0.481	0.947333	ns	1.03293	0.0467479	0.0279	0.0662421	ns	0.891556	-0.165603	0.905	0.944203	ns	0.980243	-0.0287894	1	1	ns	0.976632	-0.0341133
201.9862_12.18	POS	201.986	12.18	Phosphohydroxypyruvic acid	C03232	0.0433	0.164958	ns	1.13177	0.178579	0.529	0.836161	ns	1.03599	0.0510045	0.796	0.997017	ns	1.034	0.0482359	0.113	0.189803	ns	0.914747	-0.128556	0.968	0.984278	ns	0.99932	-0.000981386	1	1	ns	1.00124	0.00178728
377.2572_4.25	POS	377.257	4.25	Isolithocholic acid	C17658	0.0355	0.153563	ns	1.56648	0.647527	0.0052	0.32127	ns	1.51091	0.595416	0.0524	0.938011	ns	1.11455	0.156457	0.182	0.267448	ns	0.742194	-0.430132	0.211	0.350475	ns	0.769492	-0.378022	1	1	ns	1.04314	0.0609377
456.3016_5.25	POS	456.302	5.25	Deoxycholic acid glycine conjugate	C05464	0.000206	0.0162626	*	2.12991	1.0908	0.393	0.772945	ns	1.08616	0.119234	0.684	0.982775	ns	1.00398	0.0057266	0.243	0.331385	ns	0.801063	-0.320012	0.497	0.64585	ns	1.57085	0.651549	1	1	ns	1.69944	0.765056
740.5249_8.8	POS	740.525	8.8	Octaprenyl diphosphate	C04146	0.912	0.951157	ns	1.13673	0.184885	0.529	0.836161	ns	0.825361	-0.276903	0.579	0.963418	ns	0.820326	-0.285731	0.182	0.267448	ns	0.706208	-0.501834	0.4	0.555621	ns	0.972624	-0.0400464	1	1	ns	0.978593	-0.031219
93.0349_12.25	POS	93.0349	12.25	&beta;-Aminopropionitrile	C05670	0.739	0.836415	ns	0.951286	-0.0720495	0.218	0.7105	ns	0.883467	-0.178752	0.0433	0.938011	ns	0.834251	-0.261447	0.035	0.0785083	ns	0.814303	-0.296362	0.356	0.511503	ns	0.876813	-0.18966	1	1	ns	0.92854	-0.106965
93.0384_10.39	POS	93.0384	10.39	&beta;-Aminopropionitrile	C05670	0.0433	0.164958	ns	1.16554	0.220997	0.393	0.772945	ns	1.04539	0.0640447	0.315	0.938011	ns	1.06213	0.0869542	0.156	0.238233	ns	0.887481	-0.172211	0.968	0.984278	ns	0.989479	-0.0152593	1	1	ns	0.97389	-0.0381688

## Sheet: Supp. Table 3
Supplementary Table 3. Unpaired statistical summary comparing metabolic profiles in the 7.6 Gy cohort on days 1, 2, and 3 post-irradiation to either pre-irradiation (day -1) or to the preterminal group.
						7.6 Gy: Pre-Irradiation vs Day 1					7.6 Gy: Pre-Irradiation vs Day 2					7.6 Gy: Pre-Irradiation vs Day 3					7.6 Gy: Day 1 vs Preterminal					7.6 Gy: Day 2 vs Preterminal					7.6 Gy: Day 3 vs Preterminal
Variables	Mode	m/z	RT	Name	KEGG	P value	P.adj	P.adj.signif	Fold Change	Log2FC	P value	P.adj	P.adj.signif	Fold Change	Log2FC	P value	P.adj	P.adj.signif	Fold Change	Log2FC	P value	P.adj	P.adj.signif	Fold Change	Log2FC	P value	P.adj	P.adj.signif	Fold Change	Log2FC	P value	P.adj	P.adj.signif	Fold Change	Log2FC
131.0716_2.14	NEG	131.072	2.14	4-Coumaryl alcohol	C02646	0.739	0.870505	ns	1.15544	0.208441	0.0147	0.126983	ns	0.772828	-0.371781	0.123	0.382179	ns	0.793476	-0.333741	0.00065	0.0039	**	6.26169	2.64655	8.66e-05	0.000764339	***	9.36172	3.22677	2.17e-05	0.000347771	***	9.11811	3.18873
238.0828_3.09	NEG	238.083	3.09	7,8-dihydro-L-Biopterin	C02953	0.912	0.95349	ns	0.98999	-0.0145139	0.165	0.579164	ns	0.819622	-0.28697	0.481	0.703311	ns	1.12548	0.170539	2.17e-05	0.000249345	***	33.2292	5.05438	2.17e-05	0.000275319	***	40.1364	5.32684	2.17e-05	0.000347771	***	29.229	4.86933
279.6129_3.51	NEG	279.613	3.51	#N/A	#N/A	0.579	0.785325	ns	0.922683	-0.116092	0.0433	0.25114	ns	0.585854	-0.771386	0.529	0.742306	ns	0.872218	-0.19724	2.17e-05	0.000249345	***	10.4678	3.38788	2.17e-05	0.000275319	***	16.4861	4.04317	2.17e-05	0.000347771	***	11.0734	3.46903
407.1949_3.17	NEG	407.195	3.17	Dolichyl phosphate D-mannose	C03862	0.19	0.541967	ns	0.856709	-0.223123	0.0185	0.145374	ns	0.694561	-0.525828	0.0433	0.244164	ns	0.769366	-0.378257	2.17e-05	0.000249345	***	4.68869	2.22919	2.17e-05	0.000275319	***	5.78329	2.53189	2.17e-05	0.000347771	***	5.22098	2.38432
479.2275_3.28	NEG	479.228	3.28	#N/A	#N/A	0.0355	0.240217	ns	1.51928	0.603388	0.0232	0.171258	ns	0.68408	-0.547764	0.315	0.606114	ns	0.762372	-0.391433	0.0535	0.160896	ns	1.9868	0.990447	2.17e-05	0.000275319	***	4.41251	2.1416	8.66e-05	0.000871726	***	3.95936	1.98527
593.2425_3.13	NEG	593.242	3.13	#N/A	#N/A	0.000725	0.03045	*	2.27851	1.18809	0.0892	0.395075	ns	1.23701	0.30686	0.0232	0.187136	ns	1.447	0.533062	8.66e-05	0.000680508	***	5.26271	2.39581	2.17e-05	0.000275319	***	9.69365	3.27704	2.17e-05	0.000347771	***	8.28694	3.05084
125.0178_0.31	POS	125.018	0.31	2-Methyl-3-oxopropanoic acid	C00349	0.0115	0.193391	ns	1.57009	0.650849	0.123	0.415162	ns	1.22324	0.290713	0.123	0.410771	ns	1.27403	0.349399	0.022	0.0874462	ns	1.41137	0.497091	0.00026	0.00290913	**	1.81155	0.857227	0.00026	0.00265799	**	1.73934	0.798541
146.1033_0.32	POS	146.103	0.32	Allysine	C04076	0.000325	0.0461825	*	1.64467	0.717796	0.063	0.314116	ns	1.30849	0.387906	0.0232	0.204131	ns	1.31024	0.389828	0.00026	0.00286403	**	1.44138	0.52745	8.66e-05	0.00116643	**	1.81169	0.85734	2.17e-05	0.000513928	***	1.80928	0.855418
222.1219_2.37	POS	222.122	2.37	#N/A	#N/A	0.00389	0.107334	ns	1.3809	0.465609	0.0147	0.157058	ns	1.30912	0.388594	0.0232	0.204131	ns	1.33947	0.421659	2.17e-05	0.000592994	***	4.11124	2.03957	2.17e-05	0.000474395	***	4.33668	2.11659	2.17e-05	0.000513928	***	4.23841	2.08352
229.1559_0.36	POS	229.156	0.36	Traumatic Acid	C16308	0.000725	0.0606015	ns	2.38733	1.2554	0.123	0.415162	ns	0.812925	-0.298806	0.631	0.81625	ns	0.99655	-0.00498622	0.661	0.773071	ns	1.18724	0.247612	2.17e-05	0.000474395	***	3.48659	1.80182	2.17e-05	0.000513928	***	2.84415	1.508
363.2162_3.17	POS	363.216	3.17	#N/A	#N/A	0.0524	0.269784	ns	0.774627	-0.368426	0.0052	0.0849333	ns	0.606266	-0.721978	0.063	0.313017	ns	0.76462	-0.387184	2.17e-05	0.000592994	***	4.69644	2.23157	2.17e-05	0.000474395	***	6.00065	2.58512	2.17e-05	0.000513928	***	4.7579	2.25033
364.2147_3.17	POS	364.215	3.17	Cortexolone	C05488	0.0524	0.269784	ns	0.757604	-0.400485	0.00389	0.071325	ns	0.617036	-0.696574	0.0288	0.219436	ns	0.772561	-0.372279	2.17e-05	0.000592994	***	4.3463	2.11979	2.17e-05	0.000474395	***	5.33644	2.41588	4.33e-05	0.000778852	***	4.26216	2.09158
365.2276_3.08	POS	365.228	3.08	Dihydrocortisol	C05471	0.684	0.870545	ns	0.693909	-0.527182	0.0147	0.157058	ns	0.36972	-1.43549	0.393	0.678146	ns	0.468067	-1.09521	0.000152	0.00195468	**	3.04042	1.60427	2.17e-05	0.000474395	***	5.70641	2.51258	2.17e-05	0.000513928	***	4.50742	2.1723
383.2425_4.32	POS	383.243	4.32	#N/A	#N/A	0.143	0.400006	ns	1.24589	0.317176	0.971	0.992655	ns	0.871928	-0.197718	0.165	0.468462	ns	1.23661	0.306392	2.17e-05	0.000592994	***	10.2928	3.36356	2.17e-05	0.000474395	***	14.7072	3.87845	2.17e-05	0.000513928	***	10.37	3.37434
507.3162_5.87	POS	507.316	5.87	#N/A	#N/A	0.00893	0.177476	ns	1.75627	0.812517	0.00288	0.0624806	ns	1.69712	0.763086	0.0892	0.355051	ns	1.64619	0.719126	2.17e-05	0.000592994	***	5.92043	2.5657	4.33e-05	0.000707233	***	6.1268	2.61513	2.17e-05	0.000513928	***	6.31636	2.65909
535.3263_6.36	POS	535.326	6.36	#N/A	#N/A	0.00288	0.095174	ns	4.58934	2.19829	0.000206	0.0139393	*	3.66221	1.87271	0.000325	0.0329875	*	3.98697	1.99529	2.17e-05	0.000592994	***	6.06005	2.59933	2.17e-05	0.000474395	***	7.59423	2.9249	2.17e-05	0.000513928	***	6.97563	2.80232
102.9612_0.3	NEG	102.961	0.3	b-Mercaptolactic acid	C05823	0.165	0.515308	ns	1.10987	0.150393	0.971	0.996359	ns	1.00127	0.0018372	0.315	0.606114	ns	1.07738	0.107526	0.000152	0.00108904	**	2.30908	1.20732	8.66e-05	0.000764339	***	2.55952	1.35587	0.000411	0.00282824	**	2.37872	1.25018
509.2722_3.87	NEG	509.272	3.87	#N/A	#N/A	0.0524	0.290105	ns	2.41611	1.27269	0.529	0.882633	ns	1.30723	0.386509	0.796	0.886223	ns	1.03748	0.053083	4.33e-05	0.000405688	***	10.3446	3.37081	2.17e-05	0.000275319	***	19.1197	4.25699	2.17e-05	0.000347771	***	24.0908	4.59041
510.2695_3.86	NEG	510.269	3.86	Glycine, N-[(3a,5b,7a)-3-hydroxy-24-oxo-7-(sulfooxy)cholan-24-yl]-	C01324	0.123	0.453982	ns	1.6267	0.701952	0.912	0.990032	ns	1.09177	0.126665	0.739	0.851563	ns	1.03315	0.0470531	4.33e-05	0.000405688	***	9.93013	3.31181	2.17e-05	0.000275319	***	14.7956	3.8871	2.17e-05	0.000347771	***	15.635	3.96671
163.1128_0.35	POS	163.113	0.35	Allysine	C04076	2.17e-05	0.00770892	**	2.34502	1.2296	0.00684	0.0981782	ns	1.69581	0.761979	0.0115	0.164236	ns	1.48796	0.573334	0.549	0.691604	ns	1.06545	0.0914679	0.00762	0.0352704	*	1.47334	0.559087	0.000411	0.00358301	**	1.67915	0.747732
379.285_6.08	POS	379.285	6.08	PGF1&alpha;	C06475	0.912	0.974766	ns	1.07659	0.106467	0.853	0.942179	ns	0.928429	-0.107136	0.739	0.875099	ns	1.01956	0.0279496	0.00065	0.00601726	**	6.11246	2.61175	8.66e-05	0.00116643	**	7.08789	2.82536	4.33e-05	0.000778852	***	6.45434	2.69027
493.3051_5.66	POS	493.305	5.66	#N/A	#N/A	0.0015	0.08526	ns	1.78261	0.833992	0.00209	0.051205	ns	1.57855	0.658601	0.00209	0.0860838	ns	1.77455	0.827449	8.66e-05	0.00137496	**	4.03684	2.01323	4.33e-05	0.000707233	***	4.55868	2.18862	0.000152	0.00179993	**	4.05519	2.01977
536.3276_6.35	POS	536.328	6.35	Glycine, N-[(3a,5b,7a)-3-hydroxy-24-oxo-7-(sulfooxy)cholan-24-yl]-	C01324	0.00105	0.0693977	ns	3.49219	1.80413	0.00105	0.0346988	*	2.73072	1.44928	0.00684	0.127054	ns	3.06248	1.6147	8.66e-05	0.00137496	**	4.8443	2.27629	0.000152	0.001862	**	6.19513	2.63113	2.17e-05	0.000513928	***	5.52402	2.46572
239.1702_4.58	NEG	239.17	4.58	Tetradecanedioic acid	C11002	0.00013	0.0175933	*	2.92458	1.54823	0.19	0.613846	ns	2.33947	1.22618	0.0115	0.132142	ns	3.80891	1.92938	0.0172	0.0632918	ns	2.08573	1.06055	0.00567	0.021315	*	2.60738	1.3826	0.211	0.500971	ns	1.60148	0.679404
328.2354_6.35	NEG	328.235	6.35	#N/A	#N/A	2.17e-05	0.0131848	*	2.28805	1.19412	0.0015	0.029	*	1.909	0.932816	0.000206	0.011948	*	2.4554	1.29596	4.33e-05	0.000405688	***	3.87718	1.95501	2.17e-05	0.000275319	***	4.64703	2.21631	0.000152	0.0013224	**	3.61292	1.85316
331.1753_3.16	NEG	331.175	3.16	PGE3	C06439	0.0753	0.356869	ns	0.793315	-0.334034	0.000725	0.0183969	*	0.577607	-0.791841	0.123	0.382179	ns	0.799996	-0.321935	0.00065	0.0039	**	3.69787	1.88669	8.66e-05	0.000764339	***	5.07885	2.3445	0.000411	0.00282824	**	3.66699	1.8746
351.251_7.55	NEG	351.251	7.55	TXB2	C05963	0.0232	0.198997	ns	1.3042	0.383165	0.063	0.309411	ns	1.32208	0.402813	0.0052	0.09744	ns	1.63442	0.708779	0.00026	0.00173049	**	1.40491	0.490482	0.00567	0.021315	*	1.38591	0.470834	0.278	0.584808	ns	1.12106	0.164869
525.2706_3.16	NEG	525.271	3.16	#N/A	#N/A	0.000206	0.020909	*	3.19891	1.67758	0.105	0.436485	ns	1.52375	0.607626	0.0524	0.262647	ns	1.56608	0.647159	0.00026	0.00173049	**	7.20569	2.84914	4.33e-05	0.000462626	***	15.1274	3.91909	4.33e-05	0.000532721	***	14.7185	3.87956
526.2743_3.16	NEG	526.274	3.16	#N/A	#N/A	0.000725	0.03045	*	2.75267	1.46083	0.218	0.649203	ns	1.36293	0.44671	0.143	0.406949	ns	1.41501	0.50081	0.00026	0.00173049	**	7.52853	2.91237	4.33e-05	0.000462626	***	15.2052	3.92649	4.33e-05	0.000532721	***	14.6456	3.87239
136.0657_0.38	POS	136.066	0.38	DL-pipecolic acid	C00408	0.0115	0.193391	ns	0.785595	-0.348143	0.000206	0.0139393	*	0.668835	-0.580278	0.0355	0.237391	ns	0.779576	-0.359239	0.000152	0.00195468	**	2.09522	1.0671	2.17e-05	0.000474395	***	2.46099	1.29924	4.33e-05	0.000778852	***	2.1114	1.0782
162.1137_0.34	POS	162.114	0.34	Indole-3-ethanol	C00955	2.17e-05	0.00770892	**	2.4922	1.31742	0.00288	0.0624806	ns	1.78127	0.832908	0.0115	0.164236	ns	1.54671	0.6292	0.661	0.773071	ns	1.0523	0.0735503	0.00762	0.0352704	*	1.47229	0.558064	0.000411	0.00358301	**	1.69557	0.761772
301.1581_2.99	POS	301.158	2.99	Morphinone	C01735	0.0524	0.269784	ns	1.2958	0.373844	0.143	0.437937	ns	0.879249	-0.185656	0.631	0.81625	ns	1.15831	0.212015	0.00065	0.00601726	**	2.19335	1.13314	4.33e-05	0.000707233	***	3.23247	1.69264	0.000974	0.00697256	**	2.45371	1.29497
315.2016_3.21	POS	315.202	3.21	3a,17a-Dihydroxy-5b-androstane	C07632	0.0052	0.128508	ns	1.83984	0.879583	0.912	0.966768	ns	1.01758	0.0251461	0.0288	0.219436	ns	1.31706	0.397322	0.00065	0.00601726	**	4.57629	2.19418	4.33e-05	0.000707233	***	8.27418	3.04862	4.33e-05	0.000778852	***	6.39277	2.67644
625.4029_5.55	POS	625.403	5.55	#N/A	#N/A	0.315	0.579437	ns	1.19632	0.258607	0.165	0.472712	ns	1.00024	0.000350991	0.0753	0.333857	ns	1.8607	0.895844	0.0133	0.061064	ns	1.69934	0.764973	0.000411	0.00420166	**	2.03246	1.02323	0.211	0.418466	ns	1.09258	0.127736
285.2077_4.11	POS	285.208	4.11	11-cis-Retinaldehyde	C02110	0.853	0.944381	ns	0.856927	-0.222756	0.00013	0.0119181	*	0.513766	-0.960818	0.0524	0.2842	ns	0.668659	-0.580659	0.035	0.115932	ns	1.93429	0.951802	4.33e-05	0.000707233	***	3.22626	1.68986	0.00299	0.0162478	*	2.47891	1.3097
299.1676_3.57	POS	299.168	3.57	1-Methyladenosine	C02494	0.971	0.995879	ns	0.940152	-0.0890344	0.00105	0.0346988	*	0.5792	-0.787866	0.0524	0.2842	ns	0.742626	-0.429292	0.000974	0.00818967	**	2.29236	1.19684	2.17e-05	0.000474395	***	3.72094	1.89567	4.33e-05	0.000778852	***	2.90209	1.53709
437.2026_4.49	POS	437.203	4.49	#N/A	#N/A	0.579	0.803083	ns	1.06853	0.095628	0.0753	0.342404	ns	1.17782	0.236118	0.063	0.313017	ns	1.30959	0.389111	0.0021	0.0147	*	1.96628	0.97547	0.00414	0.0239631	*	1.78383	0.83498	0.00414	0.0202511	*	1.60435	0.681988
485.3111_5.87	POS	485.311	5.87	#N/A	#N/A	0.00288	0.095174	ns	1.50806	0.59269	0.0753	0.342404	ns	1.26596	0.340236	0.0147	0.176276	ns	1.47262	0.558383	0.00026	0.00286403	**	3.06811	1.61735	4.33e-05	0.000707233	***	3.65483	1.86981	0.00026	0.00265799	**	3.14195	1.65166
246.1331_3.05	NEG	246.133	3.05	#N/A	#N/A	0.436	0.721533	ns	0.929468	-0.105522	0.000725	0.0183969	*	0.654132	-0.612346	0.0892	0.337409	ns	0.837386	-0.256036	0.00414	0.0187454	*	3.51826	1.81486	4.33e-05	0.000462626	***	4.99916	2.32168	0.00065	0.00412344	**	3.90514	1.96537
327.2324_6.35	NEG	327.232	6.35	Cortexolone	C05488	4.33e-05	0.0131848	*	2.27772	1.18759	0.000725	0.0183969	*	1.91728	0.939057	7.58e-05	0.00923244	**	2.39345	1.25909	4.33e-05	0.000405688	***	3.77186	1.91528	2.17e-05	0.000275319	***	4.48096	2.16381	0.000152	0.0013224	**	3.58948	1.84377
395.21_6.35	NEG	395.21	6.35	#N/A	#N/A	7.58e-05	0.0131892	*	1.98533	0.989379	0.0015	0.029	*	1.6788	0.74743	0.00013	0.00989625	**	2.08851	1.06248	8.66e-05	0.000680508	***	3.12523	1.64396	2.17e-05	0.000275319	***	3.69586	1.88591	8.66e-05	0.000871726	***	2.97083	1.57086
396.2133_6.35	NEG	396.213	6.35	#N/A	#N/A	0.00105	0.03654	*	1.50437	0.589162	0.00105	0.02205	*	1.52687	0.610577	0.0052	0.09744	ns	1.68713	0.754573	4.33e-05	0.000405688	***	2.79154	1.48106	4.33e-05	0.000462626	***	2.75041	1.45965	0.000152	0.0013224	**	2.48914	1.31565
431.314_4.85	NEG	431.314	4.85	#N/A	#N/A	0.0892	0.383907	ns	1.22851	0.296911	0.912	0.990032	ns	0.989171	-0.0157075	0.796	0.886223	ns	1.04309	0.060865	0.356	0.540658	ns	1.18329	0.242809	0.0172	0.0460431	*	1.4696	0.555428	0.0789	0.246411	ns	1.39364	0.478855
527.2827_3.04	NEG	527.283	3.04	#N/A	#N/A	0.000725	0.03045	*	1.9073	0.931529	0.063	0.309411	ns	1.35392	0.437143	0.28	0.583973	ns	1.27536	0.350905	0.00145	0.00791973	**	3.73062	1.89941	0.00026	0.0020043	**	5.2554	2.3938	0.000152	0.0013224	**	5.57912	2.48004
533.4559_6.87	NEG	533.456	6.87	#N/A	#N/A	0.0115	0.129694	ns	1.38503	0.469915	0.0355	0.224036	ns	1.56418	0.645404	0.0052	0.09744	ns	2.20061	1.13791	0.0021	0.0108843	*	1.5412	0.624051	0.0435	0.0847728	ns	1.36468	0.448561	1	1	ns	0.970002	-0.0439398
840.5364_8.62	NEG	840.536	8.62	Lactosylceramide (d18:1/12:0)	C01290	0.631	0.822867	ns	0.972918	-0.0396101	0.315	0.778235	ns	0.703489	-0.507401	0.28	0.583973	ns	1.13554	0.183374	0.035	0.115842	ns	1.24859	0.320295	4.33e-05	0.000462626	***	1.72678	0.788086	0.604	0.826598	ns	1.06978	0.0973107
218.1385_0.4	POS	218.138	0.4	N-a-Acetylcitrulline	C15532	0.912	0.974766	ns	0.965821	-0.0501716	0.000725	0.0290204	*	0.377991	-1.40358	0.000325	0.0329875	*	0.386995	-1.36961	0.549	0.691604	ns	1.47256	0.558331	0.00145	0.011774	*	3.76261	1.91173	0.00145	0.00947333	**	3.67507	1.87777
233.0798_2.8	POS	233.08	2.8	Porphobilinogen	C00931	0.579	0.803083	ns	0.827914	-0.272447	0.0052	0.0849333	ns	0.663049	-0.592813	0.28	0.585118	ns	0.766663	-0.383335	0.000411	0.00411289	**	0.681608	-0.552985	0.0535	0.115187	ns	0.851088	-0.232619	0.0133	0.0496696	*	0.736064	-0.442097
471.3092_5.7	POS	471.309	5.7	#N/A	#N/A	0.00209	0.095174	ns	1.43207	0.518102	0.0185	0.179444	ns	1.3396	0.421806	0.0185	0.189809	ns	1.46853	0.554373	0.00065	0.00601726	**	2.59804	1.37742	0.000411	0.00420166	**	2.77737	1.47372	0.000974	0.00697256	**	2.53354	1.34115
585.2726_3.48	POS	585.273	3.48	Bilirubin	C00486	0.218	0.485165	ns	1.85458	0.891089	0.105	0.387545	ns	1.40953	0.495214	0.0115	0.164236	ns	2.64765	1.40471	0.000152	0.00195468	**	5.56275	2.4758	2.17e-05	0.000474395	***	7.31913	2.87167	0.00065	0.00504727	**	3.89649	1.96218
85.0257_0.36	POS	85.0257	0.36	Imidazolone	C06195	0.315	0.579437	ns	1.22708	0.295234	0.684	0.863584	ns	0.902855	-0.147434	0.912	0.958899	ns	1.05043	0.0709789	0.4	0.571256	ns	1.17947	0.238136	0.0172	0.0575764	ns	1.60303	0.680804	0.113	0.25878	ns	1.37782	0.462391
543.2755_2.95	NEG	543.275	2.95	#N/A	#N/A	0.000725	0.03045	*	2.30405	1.20417	0.393	0.832477	ns	1.1214	0.165295	0.631	0.788265	ns	1.0379	0.0536629	0.0653	0.187142	ns	1.80538	0.852302	0.00145	0.00795541	**	3.70938	1.89118	0.000974	0.00581535	**	4.0078	2.00281
549.231_3.21	NEG	549.231	3.21	#N/A	#N/A	0.0232	0.198997	ns	1.5223	0.606248	0.631	0.923748	ns	0.90648	-0.141653	0.315	0.606114	ns	0.86075	-0.216335	0.022	0.0781224	ns	2.87587	1.524	2.17e-05	0.000275319	***	4.82958	2.2719	4.33e-05	0.000532721	***	5.08617	2.34658
137.0473_0.38	POS	137.047	0.38	Tetrahydropteridine	C05650	0.0753	0.29396	ns	0.614995	-0.701353	0.063	0.314116	ns	0.636166	-0.652524	0.579	0.788461	ns	0.823893	-0.279472	2.17e-05	0.000592994	***	0.235155	-2.08832	2.17e-05	0.000474395	***	0.227329	-2.13715	2.17e-05	0.000513928	***	0.175531	-2.5102
176.0254_0.39	POS	176.025	0.39	Guanidinosuccinic Acid	C03139	0.0355	0.246076	ns	0.81223	-0.300039	0.0015	0.0435	*	0.681618	-0.552965	0.0288	0.219436	ns	0.791344	-0.337623	0.00567	0.032819	*	3.74543	1.90513	0.00065	0.00624088	**	4.46314	2.15806	0.00762	0.031894	*	3.84429	1.94272
213.148_3.59	POS	213.148	3.59	#N/A	#N/A	0.123	0.36952	ns	0.729617	-0.454789	0.105	0.387545	ns	0.62828	-0.670521	0.19	0.497219	ns	0.739679	-0.435028	0.497	0.652413	ns	0.839808	-0.251869	0.72	0.787621	ns	0.975263	-0.0361374	0.356	0.599734	ns	0.828383	-0.27163
217.6309_6.14	POS	217.631	6.14	#N/A	#N/A	0.353	0.619658	ns	0.781755	-0.355212	0.579	0.807814	ns	0.803808	-0.315077	0.393	0.678146	ns	0.878892	-0.186243	0.000411	0.00411289	**	3.36269	1.74961	0.000411	0.00420166	**	3.27043	1.70948	0.00299	0.0162478	*	2.99103	1.58064
232.1544_0.53	POS	232.154	0.53	Methyl bisnorbiotinyl ketone	C20387	0.579	0.803083	ns	0.971615	-0.041543	0.0015	0.0435	*	0.428009	-1.22429	0.000725	0.0556878	ns	0.396512	-1.33456	0.182	0.352586	ns	2.35871	1.238	0.00299	0.0193127	*	5.35447	2.42074	0.00145	0.00947333	**	5.7798	2.53102
329.2484_6.35	POS	329.248	6.35	#N/A	#N/A	0.00389	0.107334	ns	1.84094	0.880445	0.0052	0.0849333	ns	1.67391	0.74322	0.00288	0.0998166	ns	2.00843	1.00607	4.33e-05	0.000885314	***	3.73955	1.90287	2.17e-05	0.000474395	***	4.11271	2.04009	8.66e-05	0.00120646	**	3.42771	1.77725
377.2675_6.15	POS	377.267	6.15	Isolithocholic acid	C17658	0.143	0.400006	ns	0.748076	-0.418742	0.529	0.780996	ns	0.785984	-0.347428	0.481	0.73892	ns	0.869466	-0.201799	0.000411	0.00411289	**	4.99022	2.3191	0.00065	0.00624088	**	4.74954	2.24779	0.0021	0.0124858	*	4.29351	2.10216
378.293_6.19	POS	378.293	6.19	#N/A	#N/A	0.247	0.507941	ns	0.904265	-0.145182	0.796	0.916997	ns	0.939433	-0.0901373	1	1	ns	0.986759	-0.0192308	0.000974	0.00818967	**	3.17447	1.66652	0.000974	0.00870474	**	3.05563	1.61147	0.00145	0.00947333	**	2.90908	1.54057
453.3346_8.57	POS	453.335	8.57	4,4-Dimethyl-5a-cholesta-8,24-dien-3-b-ol	C05108	0.853	0.944381	ns	1.04422	0.0624292	0.123	0.415162	ns	0.763449	-0.389397	0.579	0.788461	ns	0.989249	-0.0155945	0.315	0.499849	ns	1.32443	0.405367	0.00145	0.011774	*	1.81151	0.857193	0.133	0.294611	ns	1.39803	0.483391
586.2785_3.48	POS	586.279	3.48	Taurolithocholic acid 3-sulfate	C03642	0.247	0.507941	ns	1.50486	0.589632	0.315	0.62212	ns	1.19673	0.259092	0.0115	0.164236	ns	2.26017	1.17643	0.000152	0.00195468	**	5.44493	2.44491	2.17e-05	0.000474395	***	6.84692	2.77545	0.0021	0.0124858	*	3.62534	1.85812
129.0553_1.71	NEG	129.055	1.71	Mevalonic acid	C00418	0.0433	0.267713	ns	1.51982	0.603901	0.853	0.971893	ns	0.952633	-0.070007	0.353	0.61598	ns	1.05506	0.0773221	0.0172	0.0632918	ns	1.71177	0.775489	4.33e-05	0.000462626	***	2.73094	1.4494	8.66e-05	0.000871726	***	2.46582	1.30207
130.0598_1.71	NEG	130.06	1.71	Iminoaspartic acid	C05840	0.123	0.453982	ns	1.48746	0.572846	0.971	0.996359	ns	0.961174	-0.0571307	0.631	0.788265	ns	1.04331	0.061171	0.022	0.0781224	ns	1.63892	0.712749	8.66e-05	0.000764339	***	2.5363	1.34273	0.000152	0.0013224	**	2.33662	1.22442
215.106_3.34	NEG	215.106	3.34	#N/A	#N/A	0.853	0.922694	ns	0.9488	-0.0758242	0.00209	0.036893	*	0.608925	-0.715664	0.0892	0.337409	ns	0.817074	-0.291462	2.17e-05	0.000249345	***	0.269524	-1.89152	0.00299	0.0134882	*	0.41996	-1.25168	4.33e-05	0.000532721	***	0.312976	-1.67588
283.2309_6.35	NEG	283.231	6.35	Retinyl ester	C02075	0.000206	0.020909	*	1.97709	0.983378	0.00389	0.0538411	ns	1.56789	0.648822	0.000325	0.0179932	*	2.03489	1.02495	8.66e-05	0.000680508	***	3.50456	1.80923	2.17e-05	0.000275319	***	4.41921	2.14379	8.66e-05	0.000871726	***	3.40501	1.76766
844.5722_9.21	NEG	844.572	9.21	#N/A	#N/A	0.853	0.922694	ns	1.01936	0.0276575	0.28	0.738182	ns	0.909693	-0.136549	0.579	0.768216	ns	1.04547	0.0641464	0.72	0.824211	ns	1.00825	0.0118474	0.0435	0.0847728	ns	1.12979	0.176054	0.604	0.826598	ns	0.983065	-0.0246414
154.0773_0.43	POS	154.077	0.43	FAPy-adenine	C06502	0.631	0.840348	ns	1.15453	0.207302	0.0753	0.342404	ns	0.801073	-0.319994	0.796	0.902726	ns	0.997117	-0.0041655	0.0101	0.0504467	ns	1.77029	0.823987	8.66e-05	0.00116643	**	2.55139	1.35128	0.00145	0.00947333	**	2.04976	1.03545
179.0757_2.54	POS	179.076	2.54	Pseudooxynicotine	C20361	0.0185	0.2146	ns	0.729286	-0.455444	0.00105	0.0346988	*	0.578625	-0.789301	0.0232	0.204131	ns	0.699779	-0.515029	2.17e-05	0.000592994	***	16.4229	4.03764	2.17e-05	0.000474395	***	20.6991	4.37149	2.17e-05	0.000513928	***	17.1154	4.09722
204.111_0.34	POS	204.111	0.34	Metanephrine	C05588	0.0185	0.2146	ns	1.58324	0.662879	0.315	0.62212	ns	1.26429	0.338325	0.0355	0.237391	ns	1.61532	0.691818	0.604	0.734518	ns	1.05262	0.0739891	0.211	0.316277	ns	1.31818	0.398543	0.78	0.914882	ns	1.03172	0.0450499
205.0962_0.31	POS	205.096	0.31	Vanillylmandelic acid	C05584	0.123	0.36952	ns	1.28426	0.360937	0.579	0.807814	ns	1.0879	0.121543	0.123	0.410771	ns	1.3445	0.427074	0.4	0.571256	ns	1.11606	0.158409	0.211	0.316277	ns	1.3175	0.397803	0.842	0.939154	ns	1.06605	0.0922725
348.215_6.51	NEG	348.215	6.51	#N/A	#N/A	0.00684	0.108196	ns	1.4538	0.539832	0.218	0.649203	ns	1.40316	0.488676	0.0147	0.143237	ns	2.02412	1.01729	0.0653	0.187142	ns	1.2363	0.306033	0.211	0.275453	ns	1.28093	0.357189	0.497	0.769182	ns	0.887963	-0.171429
779.5701_9.3	NEG	779.57	9.3	#N/A	#N/A	0.143	0.490631	ns	1.16588	0.221419	0.143	0.5278	ns	1.102	0.140128	0.684	0.819186	ns	1.00233	0.0033522	0.113	0.280886	ns	1.40344	0.488967	0.0535	0.0979895	ns	1.48479	0.570259	0.022	0.0804685	ns	1.63244	0.707034
841.5332_8.61	NEG	841.533	8.61	#N/A	#N/A	0.123	0.453982	ns	1.23335	0.302577	0.796	0.961833	ns	0.902844	-0.147452	0.19	0.470366	ns	1.29654	0.374665	0.133	0.310929	ns	1.21015	0.275183	0.000152	0.00125943	**	1.65314	0.725211	0.211	0.500971	ns	1.15116	0.203095
1077.1922_5.92	POS	1077.19	5.92	#N/A	#N/A	0.00684	0.15428	ns	0.669468	-0.578913	1	1	ns	1.02956	0.0420217	0.353	0.649337	ns	0.88496	-0.176316	8.66e-05	0.00137496	**	0.374731	-1.41607	2.17e-05	0.000474395	***	0.243669	-2.03701	2.17e-05	0.000513928	***	0.283483	-1.81867
134.0291_0.33	POS	134.029	0.33	Indoxyl	C05658	0.0433	0.25478	ns	0.810452	-0.303202	0.000206	0.0139393	*	0.659004	-0.60164	0.0052	0.119181	ns	0.771788	-0.373723	0.0133	0.061064	ns	1.76376	0.818655	0.00026	0.00290913	**	2.16909	1.11709	0.00414	0.0202511	*	1.85212	0.889176
330.2539_6.35	POS	330.254	6.35	#N/A	#N/A	0.00288	0.095174	ns	1.75879	0.814583	0.00389	0.071325	ns	1.64736	0.720152	0.00288	0.0998166	ns	1.92936	0.948125	4.33e-05	0.000885314	***	3.62901	1.85958	2.17e-05	0.000474395	***	3.87449	1.95401	8.66e-05	0.00120646	**	3.30817	1.72604
332.2249_3.01	POS	332.225	3.01	#N/A	#N/A	0.00288	0.095174	ns	1.94263	0.95801	0.853	0.942179	ns	1.0934	0.12882	0.218	0.524159	ns	1.29692	0.375089	0.0947	0.226166	ns	1.50366	0.588478	0.00145	0.011774	*	2.67153	1.41767	0.00414	0.0202511	*	2.2523	1.1714
355.2833_6.15	POS	355.283	6.15	#N/A	#N/A	0.165	0.42284	ns	0.772195	-0.372963	0.393	0.684379	ns	0.789417	-0.34114	0.393	0.678146	ns	0.855116	-0.225807	0.00065	0.00601726	**	4.48362	2.16466	0.00065	0.00624088	**	4.3858	2.13284	0.0021	0.0124858	*	4.04884	2.01751
201.0574_2.73	NEG	201.057	2.73	N-Acetyl-b-glucosaminylamine	C01239	0.0288	0.216533	ns	0.516377	-0.953503	0.000206	0.00929289	**	0.245806	-2.02441	0.000725	0.029435	*	0.373386	-1.42126	2.17e-05	0.000249345	***	0.138314	-2.85398	0.00145	0.00795541	**	0.290563	-1.78308	2.17e-05	0.000347771	***	0.191282	-2.38623
323.2149_6.88	NEG	323.215	6.88	#N/A	#N/A	0.0147	0.149205	ns	1.5552	0.637099	0.0355	0.224036	ns	1.46301	0.548938	0.0115	0.132142	ns	1.87699	0.908424	0.0101	0.0393029	*	1.16874	0.224956	0.182	0.249354	ns	1.24239	0.313117	0.78	0.916143	ns	0.968371	-0.0463687
329.248_6.6	NEG	329.248	6.6	Deoxycorticosterone	C03205	0.00209	0.0499141	*	2.10112	1.07116	0.0185	0.145374	ns	1.86571	0.899728	0.000206	0.011948	*	3.00065	1.58527	0.000411	0.00259377	**	3.46525	1.79296	8.66e-05	0.000764339	***	3.90248	1.96439	0.0133	0.0529392	ns	2.42645	1.27884
330.2517_6.6	NEG	330.252	6.6	#N/A	#N/A	0.00209	0.0499141	*	1.7748	0.827659	0.0185	0.145374	ns	1.61793	0.694151	0.0015	0.045675	*	2.25716	1.17451	0.00065	0.0039	**	3.00871	1.58914	0.00026	0.0020043	**	3.30042	1.72265	0.022	0.0804685	ns	2.36575	1.2423
349.2314_7	NEG	349.231	7	Cortol	C05482	0.0015	0.0480789	*	1.85163	0.888792	0.00893	0.0898904	ns	1.82382	0.866963	0.00893	0.118225	ns	2.44544	1.29009	0.022	0.0781224	ns	1.36725	0.451276	0.0279	0.061562	ns	1.38809	0.473105	0.968	0.988285	ns	1.03525	0.0499752
463.2243_3.62	NEG	463.224	3.62	#N/A	#N/A	0.315	0.641589	ns	1.1274	0.173005	0.0185	0.145374	ns	1.39784	0.483194	0.0288	0.200448	ns	2.2336	1.15937	2.17e-05	0.000249345	***	9.62435	3.26669	2.17e-05	0.000275319	***	7.76238	2.9565	0.00026	0.00201707	**	4.85787	2.28032
482.2475_3.21	NEG	482.248	3.21	D-Glucosaminide	C06023	0.0147	0.149205	ns	1.71729	0.78013	0.971	0.996359	ns	0.920846	-0.118969	0.315	0.606114	ns	0.873454	-0.195196	0.035	0.115842	ns	3.11337	1.63848	2.17e-05	0.000275319	***	5.80613	2.53758	8.66e-05	0.000871726	***	6.12115	2.6138
496.2892_3.94	NEG	496.289	3.94	Glucosylsphingosine	C03108	0.796	0.896052	ns	1.14529	0.19571	0.0185	0.145374	ns	0.6162	-0.698529	0.00684	0.106809	ns	0.550631	-0.860843	0.0435	0.137977	ns	1.95095	0.964178	0.000974	0.00599158	**	3.6261	1.85842	0.000411	0.00282824	**	4.05789	2.02073
542.2686_2.99	NEG	542.269	2.99	#N/A	#N/A	0.00209	0.0499141	*	2.19776	1.13604	0.796	0.961833	ns	1.03341	0.0474156	0.353	0.61598	ns	1.07606	0.105754	0.133	0.310929	ns	1.75737	0.81342	0.00299	0.0134882	*	3.73741	1.90204	0.00299	0.0146258	*	3.5893	1.8437
149.0568_0.53	POS	149.057	0.53	Mevalonic acid	C00418	0.912	0.974766	ns	1.02523	0.0359495	0.105	0.387545	ns	0.822007	-0.282778	0.481	0.73892	ns	0.926018	-0.110888	0.000974	0.00818967	**	1.43946	0.525528	4.33e-05	0.000707233	***	1.79534	0.844255	0.000152	0.00179993	**	1.59368	0.672366
272.8956_0.31	POS	272.896	0.31	#N/A	#N/A	0.0355	0.246076	ns	0.771512	-0.374239	0.00288	0.0624806	ns	0.658325	-0.603128	0.105	0.384549	ns	0.840547	-0.250599	0.0172	0.0742894	ns	1.34141	0.423752	0.00065	0.00624088	**	1.57204	0.652641	0.0947	0.227504	ns	1.23124	0.300113
370.2934_4.36	POS	370.293	4.36	PGH2	C00427	0.0015	0.08526	ns	4.37824	2.13035	0.00684	0.0981782	ns	3.19555	1.67606	0.00389	0.110554	ns	4.79953	2.26289	0.0789	0.198613	ns	1.88008	0.910798	0.0279	0.0760958	ns	2.57592	1.36509	0.278	0.509398	ns	1.71506	0.778258
383.3734_7.73	POS	383.373	7.73	#N/A	#N/A	0.0232	0.228939	ns	0.179005	-2.48193	0.436	0.71916	ns	0.392944	-1.34761	0.0147	0.176276	ns	0.137763	-2.85974	0.035	0.115932	ns	0.533026	-0.907722	0.000974	0.00870474	**	0.242819	-2.04205	0.0435	0.123999	ns	0.692596	-0.529913
505.2329_3.19	POS	505.233	3.19	cholesterol sulfate	C18043	0.0753	0.29396	ns	1.42377	0.509717	0.0753	0.342404	ns	0.749348	-0.416291	0.0753	0.333857	ns	0.768427	-0.38002	0.4	0.571256	ns	1.69973	0.765309	0.000411	0.00420166	**	3.22951	1.69132	0.00026	0.00265799	**	3.14933	1.65505
1047.6921_5.44	NEG	1047.69	5.44	#N/A	#N/A	0.853	0.922694	ns	0.935439	-0.0962851	0.063	0.309411	ns	1.29614	0.374223	0.0892	0.337409	ns	1.21512	0.281095	4.33e-05	0.000405688	***	0.456724	-1.1306	2.17e-05	0.000275319	***	0.329623	-1.60111	2.17e-05	0.000347771	***	0.351602	-1.50798
1059.6672_5.19	NEG	1059.67	5.19	#N/A	#N/A	0.247	0.57855	ns	0.851623	-0.231713	0.481	0.882633	ns	1.1007	0.138426	0.481	0.703311	ns	0.931931	-0.101705	2.17e-05	0.000249345	***	0.472754	-1.08084	2.17e-05	0.000275319	***	0.365773	-1.45098	2.17e-05	0.000347771	***	0.432015	-1.21085
1061.6856_5.34	NEG	1061.69	5.34	#N/A	#N/A	0.853	0.922694	ns	0.965541	-0.0505913	0.0753	0.355486	ns	1.27302	0.348253	0.739	0.851563	ns	1.0665	0.0928897	2.17e-05	0.000249345	***	0.334729	-1.57894	2.17e-05	0.000275319	***	0.25388	-1.97778	2.17e-05	0.000347771	***	0.303041	-1.72242
1062.6864_5.35	NEG	1062.69	5.35	#N/A	#N/A	0.436	0.721533	ns	0.91931	-0.121377	0.143	0.5278	ns	1.18627	0.246431	0.393	0.645984	ns	1.09619	0.132493	2.17e-05	0.000249345	***	0.401995	-1.31475	2.17e-05	0.000275319	***	0.31153	-1.68256	2.17e-05	0.000347771	***	0.337131	-1.56862
1073.6429_5.09	NEG	1073.64	5.09	#N/A	#N/A	0.579	0.785325	ns	0.954699	-0.066882	0.529	0.882633	ns	0.951709	-0.0714078	0.393	0.645984	ns	0.917285	-0.124557	2.17e-05	0.000249345	***	0.405756	-1.30132	2.17e-05	0.000275319	***	0.407031	-1.29679	2.17e-05	0.000347771	***	0.422305	-1.24364
1077.673_5.44	NEG	1077.67	5.44	Ganglioside GM3 (d18:1/12:0)	C04730	0.393	0.70084	ns	0.902663	-0.14774	0.739	0.948474	ns	1.07276	0.101333	0.971	0.979038	ns	1.0354	0.0501814	4.33e-05	0.000405688	***	0.548909	-0.865361	2.17e-05	0.000275319	***	0.461872	-1.11443	4.33e-05	0.000532721	***	0.478542	-1.06328
1081.7003_5.92	NEG	1081.7	5.92	#N/A	#N/A	0.00893	0.11571	ns	0.856626	-0.223262	0.631	0.923748	ns	0.984945	-0.0218845	0.796	0.886223	ns	1.04095	0.0579028	2.17e-05	0.000249345	***	0.572143	-0.805551	2.17e-05	0.000275319	***	0.497604	-1.00693	2.17e-05	0.000347771	***	0.470832	-1.08672
1082.6988_5.92	NEG	1082.7	5.92	#N/A	#N/A	0.0753	0.356869	ns	0.908567	-0.138334	0.436	0.864899	ns	0.947275	-0.0781445	0.971	0.979038	ns	1.03121	0.0443395	0.00026	0.00173049	**	0.635777	-0.653407	8.66e-05	0.000764339	***	0.609798	-0.713597	4.33e-05	0.000532721	***	0.560163	-0.836081
1083.6697_5.09	NEG	1083.67	5.09	#N/A	#N/A	0.315	0.641589	ns	0.854226	-0.227311	0.684	0.937134	ns	0.96661	-0.0489946	0.19	0.470366	ns	0.831247	-0.26665	2.17e-05	0.000249345	***	0.190292	-2.39371	2.17e-05	0.000275319	***	0.168168	-2.57203	2.17e-05	0.000347771	***	0.195553	-2.35437
1084.6729_5.09	NEG	1084.67	5.09	Trihexosylceramide (d18:1/9Z-18:1)	C04737	0.247	0.57855	ns	0.842091	-0.247952	0.684	0.937134	ns	0.961123	-0.057207	0.123	0.382179	ns	0.808387	-0.306883	2.17e-05	0.000249345	***	0.200572	-2.31781	2.17e-05	0.000275319	***	0.175732	-2.50855	2.17e-05	0.000347771	***	0.208934	-2.25888
1085.6802_5.14	NEG	1085.68	5.14	#N/A	#N/A	0.481	0.736928	ns	0.885678	-0.175146	0.579	0.904131	ns	1.06666	0.093102	0.853	0.921059	ns	0.920184	-0.120006	2.17e-05	0.000249345	***	0.288987	-1.79092	2.17e-05	0.000275319	***	0.239954	-2.05917	2.17e-05	0.000347771	***	0.278151	-1.84606
1086.6847_5.21	NEG	1086.68	5.21	Trihexosylceramide (d18:1/18:0)	C04737	0.123	0.453982	ns	0.848094	-0.237703	0.912	0.990032	ns	1.03242	0.0460359	0.971	0.979038	ns	0.965545	-0.0505847	2.17e-05	0.000249345	***	0.482444	-1.05157	2.17e-05	0.000275319	***	0.396308	-1.3353	8.66e-05	0.000871726	***	0.423759	-1.23868
1087.7007_5.45	NEG	1087.7	5.45	#N/A	#N/A	0.481	0.736928	ns	0.890726	-0.166946	0.143	0.5278	ns	1.33929	0.421465	0.796	0.886223	ns	1.06324	0.0884636	2.17e-05	0.000249345	***	0.17405	-2.52243	2.17e-05	0.000275319	***	0.115756	-3.11084	2.17e-05	0.000347771	***	0.14581	-2.77784
1088.7039_5.45	NEG	1088.7	5.45	Trihexosylceramide (d18:1/22:0)	C04737	0.315	0.641589	ns	0.849573	-0.23519	0.19	0.613846	ns	1.26611	0.340407	0.739	0.851563	ns	1.08122	0.112654	2.17e-05	0.000249345	***	0.211446	-2.24164	2.17e-05	0.000275319	***	0.141882	-2.81723	2.17e-05	0.000347771	***	0.166145	-2.58948
1089.7018_5.45	NEG	1089.7	5.45	Ganglioside GA2 (d18:1/9Z-18:1)	C06135	0.796	0.896052	ns	0.9277	-0.10827	0.0433	0.25114	ns	1.38099	0.465706	0.739	0.851563	ns	1.09115	0.125853	2.17e-05	0.000249345	***	0.2875	-1.79837	2.17e-05	0.000275319	***	0.193132	-2.37234	2.17e-05	0.000347771	***	0.244433	-2.03249
1091.7321_5.92	NEG	1091.73	5.92	Ganglioside GA2 (d18:1/18:0)	C06135	0.0115	0.129694	ns	0.803458	-0.315706	0.579	0.904131	ns	1.07494	0.104261	0.912	0.955952	ns	1.00361	0.00520242	2.17e-05	0.000249345	***	0.404381	-1.30621	2.17e-05	0.000275319	***	0.302251	-1.72618	2.17e-05	0.000347771	***	0.323733	-1.62712
1092.7354_5.92	NEG	1092.74	5.92	#N/A	#N/A	0.0052	0.0945313	ns	0.782724	-0.353424	0.684	0.937134	ns	1.04949	0.0696818	0.971	0.979038	ns	0.995449	-0.00658057	2.17e-05	0.000249345	***	0.406646	-1.29815	2.17e-05	0.000275319	***	0.303284	-1.72126	2.17e-05	0.000347771	***	0.319747	-1.645
1093.7393_5.92	NEG	1093.74	5.92	#N/A	#N/A	0.0355	0.240217	ns	0.798111	-0.325339	0.579	0.904131	ns	1.09125	0.125978	0.912	0.955952	ns	0.995751	-0.0061432	2.17e-05	0.000249345	***	0.396149	-1.33589	2.17e-05	0.000275319	***	0.289733	-1.7872	2.17e-05	0.000347771	***	0.31752	-1.65508
1094.7424_5.92	NEG	1094.74	5.92	#N/A	#N/A	0.0115	0.129694	ns	0.782466	-0.353901	0.19	0.613846	ns	1.11648	0.158956	0.684	0.819186	ns	0.971991	-0.0409853	2.17e-05	0.000249345	***	0.471602	-1.08436	2.17e-05	0.000275319	***	0.330514	-1.59722	2.17e-05	0.000347771	***	0.379646	-1.39728
1108.6644_5.1	NEG	1108.66	5.1	#N/A	#N/A	0.123	0.453982	ns	1.12275	0.16704	0.000725	0.0183969	*	1.33322	0.41491	0.00684	0.106809	ns	1.31362	0.393547	2.17e-05	0.000249345	***	0.437434	-1.19286	2.17e-05	0.000275319	***	0.36838	-1.44073	2.17e-05	0.000347771	***	0.373876	-1.41937
1151.657_5.09	NEG	1151.66	5.09	Ganglioside GA1 (d18:1/12:0)	C06136	0.529	0.769799	ns	0.934511	-0.0977164	0.143	0.5278	ns	0.871832	-0.197878	0.0892	0.337409	ns	0.841074	-0.249696	2.17e-05	0.000249345	***	0.354224	-1.49727	2.17e-05	0.000275319	***	0.379691	-1.3971	2.17e-05	0.000347771	***	0.393576	-1.34529
1152.663_5.1	NEG	1152.66	5.1	#N/A	#N/A	0.0753	0.356869	ns	0.819673	-0.28688	0.143	0.5278	ns	0.855444	-0.225254	0.0433	0.244164	ns	0.82074	-0.285002	2.17e-05	0.000249345	***	0.440112	-1.18406	2.17e-05	0.000275319	***	0.421708	-1.24568	2.17e-05	0.000347771	***	0.43954	-1.18593
1159.7194_5.92	NEG	1159.72	5.92	Ganglioside GM3 ((d18:1/9Z-18:1)	C04730	0.00209	0.0499141	*	0.816245	-0.292926	0.481	0.882633	ns	0.970418	-0.0433215	0.853	0.921059	ns	1.0313	0.0444588	8.66e-05	0.000680508	***	0.563494	-0.827529	2.17e-05	0.000275319	***	0.47397	-1.07713	8.66e-05	0.000871726	***	0.445991	-1.16491
1160.7218_5.92	NEG	1160.72	5.92	#N/A	#N/A	0.00893	0.11571	ns	0.877456	-0.188601	0.481	0.882633	ns	1.02294	0.0327267	0.684	0.819186	ns	1.02949	0.0419267	8.66e-05	0.000680508	***	0.611837	-0.708781	2.17e-05	0.000275319	***	0.524819	-0.930109	0.00065	0.00412344	**	0.521483	-0.939309
1161.7147_5.92	NEG	1161.71	5.92	Ganglioside GM3 (d18:1/18:0)	C04730	0.123	0.453982	ns	0.899215	-0.153263	0.353	0.805157	ns	1.06937	0.0967664	0.853	0.921059	ns	1.02623	0.0373556	0.00026	0.00173049	**	0.668023	-0.582031	2.17e-05	0.000275319	***	0.561727	-0.83206	0.000411	0.00282824	**	0.585342	-0.772649
[truncated: 3,941 more rows]

## Sheet: Supp. Table 4
Supplementary Table 4. Comprehensive unpaired statistical summary comparing metabolite levels of both 7.2 and 7.6 Gy cohorts on Days 1, 2, or 3 (post-irradiation) to either pre-irradiation (Day -1) or to the preterminal group.
[truncated: 4,062 more rows]
[truncated: 16 more columns]

[truncated: 4 more sheets: Supp. Table 5, Supp. Table 6, Supp. Table 7, Supp. Table 8]
